# Supplementary material for: Insights into the regulation of molecular mechanisms involved in energy shortage in detached citrus fruit
Source: Sci Rep. 2020 Jan 24;10:1109. doi: 10.1038/s41598-019-57012-7 (PMC6981168; doi:10.1038/s41598-019-57012-7)
Supplement: Supplementary file 2 — Supplementary Table 2 [file 41598_2019_57012_MOESM2_ESM.xlsx]

## Sheet: DeOGlc+IAC specific GO terms
Supplementary Table S2. Gene ontology (GO) analysis (GOStats, P < 0.05) of biological processes (BP), molecular functions (MF) and cellular components (CC) specifically over- (↑)
or infra-represented (↓) in the flavedo of the DeOGlc+IAc-treated fruits. Three biological replicates from each condition were used.
BIOLOGICAL PROCESS
UP			DOWN
GO BP ID	Term		GO BP ID	Term
GO:0015800	acidic amino acid transport		GO:0042218	1-aminocyclopropane-1-carboxylate biosynthetic process
GO:0000187	activation of MAPK activity		GO:0019260	1,2-dichloroethane catabolic process
GO:0006168	adenine salvage		GO:0015800	acidic amino acid transport
GO:0003333	amino acid transmembrane transport		GO:0006168	adenine salvage
GO:0009061	anaerobic respiration		GO:0046185	aldehyde catabolic process
GO:0015809	arginine transport		GO:0009821	alkaloid biosynthetic process
GO:0015976	carbon utilization		GO:0043447	alkane biosynthetic process
GO:0045454	cell redox homeostasis		GO:0043090	amino acid import
GO:0016998	cell wall macromolecule catabolic process		GO:0003333	amino acid transmembrane transport
GO:0030002	cellular anion homeostasis		GO:0006167	AMP biosynthetic process
GO:0034605	cellular response to heat		GO:0008209	androgen metabolic process
GO:0071456	cellular response to hypoxia		GO:0019482	beta-alanine metabolic process
GO:0009970	cellular response to sulfate starvation		GO:0006699	bile acid biosynthetic process
GO:0007623	circadian rhythm		GO:0008207	C21-steroid hormone metabolic process
GO:0010143	cutin biosynthetic process		GO:0015740	C4-dicarboxylate transport
GO:0042742	defense response to bacterium		GO:0015691	cadmium ion transport
GO:0009686	gibberellin biosynthetic process		GO:0016998	cell wall macromolecule catabolic process
GO:0006094	gluconeogenesis		GO:0006879	cellular iron ion homeostasis
GO:0006544	glycine metabolic process		GO:0071281	cellular response to iron ion
GO:0006096	glycolysis		GO:0016036	cellular response to phosphate starvation
GO:0006097	glyoxylate cycle		GO:0009423	chorismate biosynthetic process
GO:0042744	hydrogen peroxide catabolic process		GO:0035434	copper ion transmembrane transport
GO:0009700	indole phytoalexin biosynthetic process		GO:0042335	cuticle development
GO:0046855	inositol phosphate dephosphorylation		GO:0010143	cutin biosynthetic process
GO:0032957	inositol trisphosphate metabolic process		GO:0042742	defense response to bacterium
GO:0019852	L-ascorbic acid metabolic process		GO:0002229	defense response to oomycetes
GO:0006563	L-serine metabolic process		GO:0042938	dipeptide transport
GO:0010311	lateral root formation		GO:0008210	estrogen metabolic process
GO:0006108	malate metabolic process		GO:0009693	ethylene biosynthetic process
GO:0015947	methane metabolic process		GO:0046656	folic acid biosynthetic process
GO:0043086	negative regulation of catalytic activity		GO:0019761	glucosinolate biosynthetic process
GO:0015804	neutral amino acid transport		GO:0006542	glutamine biosynthetic process
GO:0015706	nitrate transport		GO:0006544	glycine metabolic process
GO:0006730	one-carbon metabolic process		GO:0006516	glycoprotein catabolic process
GO:0015716	organic phosphonate transport		GO:0019497	hexachlorocyclohexane metabolic process
GO:0009854	oxidative photosynthetic carbon pathway		GO:0006547	histidine metabolic process
GO:0045490	pectin catabolic process		GO:0042744	hydrogen peroxide catabolic process
GO:0009915	phloem sucrose loading		GO:0048281	inflorescence morphogenesis
GO:0055062	phosphate ion homeostasis		GO:0034755	iron ion transmembrane transport
GO:0015713	phosphoglycerate transport		GO:0006550	isoleucine catabolic process
GO:0009648	photoperiodism		GO:0019852	L-ascorbic acid metabolic process
GO:0009768	photosynthesis, light harvesting in photosystem I		GO:0015692	lead ion transport
GO:0009643	photosynthetic acclimation		GO:0006552	leucine catabolic process
GO:0009773	photosynthetic electron transport in photosystem I		GO:0046274	lignin catabolic process
GO:0010206	photosystem II repair		GO:0046251	limonene catabolic process
GO:0009827	plant-type cell wall modification		GO:0006554	lysine catabolic process
GO:0010183	pollen tube guidance		GO:0006828	manganese ion transport
GO:0015846	polyamine transport		GO:0000462	maturation of SSU-rRNA from tricistronic rRNA transcript (SSU-rRNA, 5.8S rRNA, LSU-rRNA)
GO:0009911	positive regulation of flower development		GO:0072337	modified amino acid transport
GO:0010731	protein glutathionylation		GO:0015798	myo-inositol transport
GO:0018298	protein-chromophore linkage		GO:0045926	negative regulation of growth
GO:0019253	reductive pentose-phosphate cycle		GO:0015804	neutral amino acid transport
GO:0019643	reductive tricarboxylic acid cycle		GO:0006730	one-carbon metabolic process
GO:0043462	regulation of ATPase activity		GO:0009854	oxidative photosynthetic carbon pathway
GO:0080135	regulation of cellular response to stress		GO:0009252	peptidoglycan biosynthetic process
GO:0031998	regulation of fatty acid beta-oxidation		GO:0009915	phloem sucrose loading
GO:0080093	regulation of photorespiration		GO:0010584	pollen exine formation
GO:0042548	regulation of photosynthesis, light reaction		GO:0009911	positive regulation of flower development
GO:0080092	regulation of pollen tube growth		GO:0006560	proline metabolic process
GO:2000038	regulation of stomatal complex development		GO:0008615	pyridoxine biosynthetic process
GO:2000037	regulation of stomatal complex patterning		GO:0009177	pyrimidine deoxyribonucleoside monophosphate biosynthetic process
GO:0010119	regulation of stomatal movement		GO:0009221	pyrimidine deoxyribonucleotide biosynthetic process
GO:0010037	response to carbon dioxide		GO:0006206	pyrimidine nucleobase metabolic process
GO:0010200	response to chitin		GO:0046131	pyrimidine ribonucleoside metabolic process
GO:0009409	response to cold		GO:0072529	pyrimidine-containing compound catabolic process
GO:0009750	response to fructose stimulus		GO:0010325	raffinose family oligosaccharide biosynthetic process
GO:0009749	response to glucose stimulus		GO:0008361	regulation of cell size
GO:0080167	response to karrikin		GO:0060147	regulation of posttranscriptional gene silencing
GO:0010288	response to lead ion		GO:2000652	regulation of secondary cell wall biogenesis
GO:0009612	response to mechanical stimulus		GO:0046686	response to cadmium ion
GO:0009624	response to nematode		GO:0046688	response to copper ion
GO:0010167	response to nitrate		GO:0080167	response to karrikin
GO:0009744	response to sucrose stimulus		GO:0009624	response to nematode
GO:0005986	sucrose biosynthetic process		GO:0006970	response to osmotic stress
GO:0046247	terpene catabolic process		GO:0010224	response to UV-B
GO:0016115	terpenoid catabolic process		GO:0009414	response to water deprivation
GO:0006566	threonine metabolic process		GO:0010043	response to zinc ion
GO:0007178	transmembrane receptor protein serine/threonine kinase signaling pathway		GO:0042572	retinol metabolic process
GO:0007169	transmembrane receptor protein tyrosine kinase signaling pathway		GO:0046500	S-adenosylmethionine metabolic process
GO:0035436	triose phosphate transmembrane transport		GO:0019932	second-messenger-mediated signaling
GO:0006636	unsaturated fatty acid biosynthetic process		GO:0010214	seed coat development
GO:0006624	vacuolar protein processing		GO:0009070	serine family amino acid biosynthetic process
GO:0010189	vitamin E biosynthetic process		GO:0033587	shikimate biosynthetic process
GO:0010025	wax biosynthetic process		GO:0010262	somatic embryogenesis
			GO:0010345	suberin biosynthetic process
			GO:0005986	sucrose biosynthetic process
			GO:0072348	sulfur compound transport
			GO:0009627	systemic acquired resistance
			GO:0048657	tapetal cell differentiation
			GO:0046654	tetrahydrofolate biosynthetic process
			GO:0042939	tripeptide transport
			GO:0006636	unsaturated fatty acid biosynthetic process
			GO:0006574	valine catabolic process
			GO:0010189	vitamin E biosynthetic process
			GO:0010025	wax biosynthetic process
CELL COMPONENT
UP			DOWN
GO CC ID	Term		GO CC ID	Term
GO:0009501	amyloplast		GO:0046658	anchored to plasma membrane
GO:0046658	anchored to plasma membrane		GO:0048046	apoplast
GO:0048046	apoplast		GO:0043190	ATP-binding cassette (ABC) transporter complex
GO:0009941	chloroplast envelope		GO:0000781	chromosome, telomeric region
GO:0030093	chloroplast photosystem I		GO:0030125	clathrin vesicle coat
GO:0030095	chloroplast photosystem II		GO:0043668	exine
GO:0009543	chloroplast thylakoid lumen		GO:0009923	fatty acid elongase complex
GO:0016023	cytoplasmic membrane-bounded vesicle		GO:0017177	glucosidase II complex
GO:0031012	extracellular matrix		GO:0009339	glycolate oxidase complex
GO:0019898	extrinsic to membrane		GO:0009505	plant-type cell wall
GO:0005835	fatty acid synthase complex		GO:0000325	plant-type vacuole
GO:0009339	glycolate oxidase complex		GO:0009506	plasmodesma
GO:0009514	glyoxysome
GO:0016021	integral to membrane
GO:0009654	oxygen evolving complex
GO:0009505	plant-type cell wall
GO:0009705	plant-type vacuole membrane
GO:0009506	plasmodesma
GO:0010287	plastoglobule
GO:0010319	stromule
MOLECULAR FUNCTION
UP			DOWN
GO MF ID	Term		GO MF ID	Term
GO:0051537	2 iron, 2 sulfur cluster binding		GO:0032440	2-alkenal reductase [NAD(P)] activity
GO:0045549	9-cis-epoxycarotenoid dioxygenase activity		GO:0003854	3-beta-hydroxy-delta5-steroid dehydrogenase activity
GO:0015172	acidic amino acid transmembrane transporter activity		GO:0004028	3-chloroallyl aldehyde dehydrogenase activity
GO:0003999	adenine phosphoribosyltransferase activity		GO:0008253	5'-nucleotidase activity
GO:0047213	anthocyanidin 3-O-glucosyltransferase activity		GO:0003993	acid phosphatase activity
GO:0004066	asparagine synthase (glutamine-hydrolyzing) activity		GO:0015172	acidic amino acid transmembrane transporter activity
GO:0015174	basic amino acid transmembrane transporter activity		GO:0047372	acylglycerol lipase activity
GO:0016161	beta-amylase activity		GO:0003999	adenine phosphoribosyltransferase activity
GO:0004089	carbonate dehydratase activity		GO:0004022	alcohol dehydrogenase (NAD) activity
GO:0015326	cationic amino acid transmembrane transporter activity		GO:0071771	aldehyde decarbonylase activity
GO:0016168	chlorophyll binding		GO:0004029	aldehyde dehydrogenase (NAD) activity
GO:0010277	chlorophyllide a oxygenase [overall] activity		GO:0004560	alpha-L-fucosidase activity
GO:0008812	choline dehydrogenase activity		GO:0046556	alpha-N-arabinofuranosidase activity
GO:0050502	cis-zeatin O-beta-D-glucosyltransferase activity		GO:0004048	anthranilate phosphoribosyltransferase activity
GO:0050897	cobalt ion binding		GO:0004190	aspartic-type endopeptidase activity
GO:0004197	cysteine-type endopeptidase activity		GO:0034432	bis(5'-adenosyl)-pentaphosphatase activity
GO:0009055	electron carrier activity		GO:0008810	cellulase activity
GO:0051777	ent-kaurenoate oxidase activity		GO:0016621	cinnamoyl-CoA reductase activity
GO:0050660	flavin adenine dinucleotide binding		GO:0050269	coniferyl-aldehyde dehydrogenase activity
GO:0004332	fructose-bisphosphate aldolase activity		GO:0005507	copper ion binding
GO:0047911	galacturan 1,4-alpha-galacturonidase activity		GO:0005375	copper ion transmembrane transporter activity
GO:0043295	glutathione binding		GO:0004144	diacylglycerol O-acyltransferase activity
GO:0015038	glutathione disulfide oxidoreductase activity		GO:0045552	dihydrokaempferol 4-reductase activity
GO:0004365	glyceraldehyde-3-phosphate dehydrogenase (NAD+) (phosphorylating) activity		GO:0042936	dipeptide transporter activity
GO:0047100	glyceraldehyde-3-phosphate dehydrogenase (NADP+) (phosphorylating) activity			donors resulting in the reduction of molecular oxygen to two molecules of water
GO:0008465	glycerate dehydrogenase activity		GO:0009055	electron carrier activity
GO:0008889	glycerophosphodiester phosphodiesterase activity		GO:0009922	fatty acid elongase activity
GO:0008891	glycolate oxidase activity		GO:0010181	FMN binding
GO:0031072	heat shock protein binding		GO:0047268	galactinol-raffinose galactosyltransferase activity
GO:0020037	heme binding		GO:0047274	galactinol-sucrose galactosyltransferase activity
GO:0015439	heme-transporting ATPase activity		GO:0042973	glucan endo-1,3-beta-D-glucosidase activity
GO:0010176	homogentisate phytyltransferase activity		GO:0005355	glucose transmembrane transporter activity
GO:0004427	inorganic diphosphatase activity		GO:0004356	glutamate-ammonia ligase activity
GO:0047325	inositol tetrakisphosphate 1-kinase activity		GO:0008891	glycolate oxidase activity
GO:0052726	inositol-1,3,4-trisphosphate 5-kinase activity		GO:0020037	heme binding
GO:0052725	inositol-1,3,4-trisphosphate 6-kinase activity		GO:0015929	hexosaminidase activity
GO:0004445	inositol-polyphosphate 5-phosphatase activity		GO:0010176	homogentisate phytyltransferase activity
GO:0052656	L-isoleucine transaminase activity		GO:0008553	hydrogen-exporting ATPase activity, phosphorylative mechanism
GO:0052654	L-leucine transaminase activity		GO:0052716	hydroquinone:oxygen oxidoreductase activity
GO:0030060	L-malate dehydrogenase activity		GO:0019863	IgE binding
GO:0052655	L-valine transaminase activity		GO:0005381	iron ion transmembrane transporter activity
GO:0052853	long-chain-(S)-2-hydroxy-long-chain-acid oxidase activity		GO:0008447	L-ascorbate oxidase activity
GO:0000287	magnesium ion binding		GO:0031418	L-ascorbic acid binding!
GO:0004707	MAP kinase activity		GO:0004462	lactoylglutathione lyase activity
GO:0052854	medium-chain-(S)-2-hydroxy-acid oxidase activity		GO:0052853	long-chain-(S)-2-hydroxy-long-chain-acid oxidase activity
GO:0048029	monosaccharide binding		GO:0005384	manganese ion transmembrane transporter activity
GO:0016295	myristoyl-[acyl-carrier-protein] hydrolase activity		GO:0052854	medium-chain-(S)-2-hydroxy-acid oxidase activity
GO:0051287	NAD binding			molecular oxygen, NAD(P)H as one donor, and incorporation of one atom of oxygen
GO:0015175	neutral amino acid transmembrane transporter activity		GO:0005365	myo-inositol transmembrane transporter activity
GO:0015112	nitrate transmembrane transporter activity		GO:0015175	neutral amino acid transmembrane transporter activity
GO:0008171	O-methyltransferase activity		GO:0019206	nucleoside kinase activity
GO:0004320	oleoyl-[acyl-carrier-protein] hydrolase activity		GO:0046899	nucleoside triphosphate adenylate kinase activity
GO:0015416	organic phosphonate transmembrane-transporting ATPase activity		GO:0016709	oxidoreductase activity, acting on paired donors, with incorporation or reduction of
GO:0016722	oxidoreductase activity, oxidizing metal ions		GO:0016717	oxidoreductase activity, acting on paired donors, with oxidation of a pair of
GO:0016296	palmitoyl-[acyl-carrier-protein] hydrolase activity		GO:0016646	oxidoreductase activity, acting on the CH-NH group of donors, NAD or NADP as acceptor
GO:0030599	pectinesterase activity		GO:0004601	peroxidase activity
GO:0046910	pectinesterase inhibitor activity		GO:0016307	phosphatidylinositol phosphate kinase activity
GO:0004601	peroxidase activity		GO:0000156	phosphorelay response regulator activity
GO:0004617	phosphoglycerate dehydrogenase activity		GO:0008477	purine nucleosidase activity
GO:0015120	phosphoglycerate transmembrane transporter activity		GO:0030170	pyridoxal phosphate binding
GO:0004535	poly(A)-specific ribonuclease activity		GO:0080043	quercetin 3-O-glucosyltransferase activity
GO:0008266	poly(U) RNA binding		GO:0001758	retinal dehydrogenase activity
GO:0004713	protein tyrosine kinase activity		GO:0004185	serine-type carboxypeptidase activity
GO:0047134	protein-disulfide reductase activity		GO:0004867	serine-type endopeptidase inhibitor activity
GO:0016630	protochlorophyllide reductase activity		GO:0004575	sucrose alpha-glucosidase activity
GO:0001758	retinal dehydrogenase activity		GO:0005351	sugar:hydrogen symporter activity
GO:0004523	ribonuclease H activity		GO:0000010	trans-hexaprenyltranstransferase activity
GO:0046863	ribulose-1,5-bisphosphate carboxylase/oxygenase activator activity		GO:0050347	trans-octaprenyltranstransferase activity
GO:0008172	S-methyltransferase activity		GO:0042937	tripeptide transporter activity
GO:0004252	serine-type endopeptidase activity		GO:0009041	uridylate kinase activity
GO:0004792	thiosulfate sulfurtransferase activity		GO:0052852	very-long-chain-(S)-2-hydroxy-acid oxidase activity
GO:0050403	trans-zeatin O-beta-D-glucosyltransferase activity
GO:0071917	triose-phosphate transmembrane transporter activity
GO:0031957	very long-chain fatty acid-CoA ligase activity
GO:0052852	very-long-chain-(S)-2-hydroxy-acid oxidase activity
GO:0016762	xyloglucan:xyloglucosyl transferase activity

## Sheet: Title Page
SUPPLEMENTARY TABLE 2 TITLE PAGE
Insights into the regulation of molecular mechanisms involved in energy shortage in detached citrus fruits
Paco Romero, Fernando Alférez, Beatriz Establés-Ortiz, and María T. Lafuente
