# Supplementary material for: Insights into the regulation of molecular mechanisms involved in energy shortage in detached citrus fruit
Source: Sci Rep. 2020 Jan 24;10:1109. doi: 10.1038/s41598-019-57012-7 (PMC6981168; doi:10.1038/s41598-019-57012-7)
Supplement: Supplementary file 3 — Supplementary Table 3 [file 41598_2019_57012_MOESM3_ESM.xlsx]

## Sheet:  Gly
Supplementary Table S3. Changes in transcript levels of DEGs (FDR < 0.01) regulated by Gly with respect to their control
non-treated fruits. FC: Fold change; logFC: Fold change in expression shown as log2FC
GeneName	TAIR10names	TAIR10symbol	TAIR10defline	FC	logFC
orange1.1g026103m	AT4G25470.1	ATCBF2,CBF2,DREB1C,FTQ4	C-repeat/DRE binding factor 2	4.43048	2.14746
orange1.1g046141m	AT1G30135.1	JAZ8,TIFY5A	jasmonate-zim-domain protein 8	4.24712	2.08648
orange1.1g010737m	AT2G27690.1	CYP94C1	cytochrome P450, family 94, subfamily C, polypeptide 1	4.04286	2.01538
orange1.1g040199m	AT2G27690.1	CYP94C1	cytochrome P450, family 94, subfamily C, polypeptide 1	4.03329	2.01196
orange1.1g004919m	AT5G04860.1			3.56675	1.83461
orange1.1g024033m	AT3G24420.1		alpha/beta-Hydrolases superfamily protein	3.54048	1.82395
orange1.1g010737m	AT2G27690.1	CYP94C1	cytochrome P450, family 94, subfamily C, polypeptide 1	3.52856	1.81908
orange1.1g023204m	AT4G25810.1	XTH23,XTR6	xyloglucan endotransglycosylase 6	3.50889	1.81102
orange1.1g026462m	AT1G19180.1	JAZ1,TIFY10A	jasmonate-zim-domain protein 1	3.40636	1.76823
orange1.1g030183m	AT1G72450.1	JAZ6,TIFY11B	jasmonate-zim-domain protein 6	3.39982	1.76546
orange1.1g032100m	AT1G53885.1		Protein of unknown function (DUF581)	3.30519	1.72473
orange1.1g030183m	AT1G72450.1	JAZ6,TIFY11B	jasmonate-zim-domain protein 6	3.20626	1.68089
orange1.1g040199m	AT2G27690.1	CYP94C1	cytochrome P450, family 94, subfamily C, polypeptide 1	3.11713	1.64022
orange1.1g010737m	AT2G27690.1	CYP94C1	cytochrome P450, family 94, subfamily C, polypeptide 1	3.10166	1.63304
orange1.1g042510m	AT5G04010.1		F-box family protein	3.07598	1.62105
orange1.1g026462m	AT1G19180.1	JAZ1,TIFY10A	jasmonate-zim-domain protein 1	3.05656	1.61191
orange1.1g028004m	AT5G52020.1		Integrase-type DNA-binding superfamily protein	3.02616	1.59749
orange1.1g015500m	AT2G32510.1	MAPKKK17	mitogen-activated protein kinase kinase kinase 17	3.01737	1.59329
orange1.1g033055m	AT2G38870.1		Serine protease inhibitor, potato inhibitor I-type family protein	2.93257	1.55216
orange1.1g031791m	AT1G66400.1	CML23	calmodulin like 23	2.87109	1.5216
orange1.1g030695m	AT5G13220.1	JAS1,JAZ10,TIFY9	jasmonate-zim-domain protein 10	2.84947	1.51069
orange1.1g031791m	AT1G66400.1	CML23	calmodulin like 23	2.83839	1.50507
orange1.1g029804m	AT4G38400.1	ATEXLA2,ATEXPL2,ATHEXP BETA 2.2,EXLA2,EXPL2	expansin-like A2	2.80684	1.48895
orange1.1g016552m	AT1G31350.1	KUF1	KAR-UP F-box 1	2.80008	1.48547
orange1.1g028094m	AT5G51990.1	CBF4,DREB1D	C-repeat-binding factor 4	2.75375	1.4614
orange1.1g033316m	AT5G13220.1	JAS1,JAZ10,TIFY9	jasmonate-zim-domain protein 10	2.70149	1.43376
orange1.1g030183m	AT1G72450.1	JAZ6,TIFY11B	jasmonate-zim-domain protein 6	2.69248	1.42894
orange1.1g020845m	AT4G38460.1	GGR	geranylgeranyl reductase	2.67275	1.41832
orange1.1g033647m	AT5G54160.1	ATOMT1,OMT1	O-methyltransferase 1	2.59062	1.3733
orange1.1g014913m	AT3G52450.1	PUB22	plant U-box 22	2.55174	1.35148
orange1.1g033647m	AT5G54160.1	ATOMT1,OMT1	O-methyltransferase 1	2.54601	1.34824
orange1.1g026462m	AT1G19180.1	JAZ1,TIFY10A	jasmonate-zim-domain protein 1	2.5358	1.34244
orange1.1g033647m	AT5G54160.1	ATOMT1,OMT1	O-methyltransferase 1	2.45577	1.29617
orange1.1g048707m	AT5G54160.1	ATOMT1,OMT1	O-methyltransferase 1	2.44929	1.29237
orange1.1g025262m	AT2G27080.2		Late embryogenesis abundant (LEA) hydroxyproline-rich glycoprotein family	2.42341	1.27704
orange1.1g009054m	AT1G76160.1	sks5	SKU5 similar 5	2.41437	1.27165
orange1.1g014522m	AT4G28720.1	YUC8	Flavin-binding monooxygenase family protein	2.36002	1.2388
orange1.1g030947m	AT2G01670.1	atnudt17,NUDT17	nudix hydrolase homolog 17	2.35784	1.23747
orange1.1g020845m	AT4G38460.1	GGR	geranylgeranyl reductase	2.34272	1.22818
orange1.1g024316m	AT2G23620.1	ATMES1,MES1	methyl esterase 1	2.34155	1.22747
orange1.1g023533m	AT1G17020.1	ATSRG1,SRG1	senescence-related gene 1	2.30528	1.20494
orange1.1g024065m	AT2G23620.1	ATMES1,MES1	methyl esterase 1	2.30128	1.20244
orange1.1g031226m	AT1G18210.2		Calcium-binding EF-hand family protein	2.29599	1.19911
orange1.1g045590m	AT1G09155.1	AtPP2-B15,PP2-B15	phloem protein 2-B15	2.29542	1.19876
orange1.1g046820m	AT3G02840.1		ARM repeat superfamily protein	2.28587	1.19275
orange1.1g024492m	AT2G31180.1	ATMYB14,MYB14,MYB14AT	myb domain protein 14	2.28289	1.19086
orange1.1g024469m	AT2G23620.1	ATMES1,MES1	methyl esterase 1	2.28206	1.19034
orange1.1g048707m	AT5G54160.1	ATOMT1,OMT1	O-methyltransferase 1	2.27965	1.18881
orange1.1g026746m	AT5G43650.1	BHLH92	basic helix-loop-helix (bHLH) DNA-binding superfamily protein	2.27751	1.18746
orange1.1g029817m	AT5G25810.1	tny	Integrase-type DNA-binding superfamily protein	2.27567	1.18629
orange1.1g034686m	AT2G23620.1	ATMES1,MES1	methyl esterase 1	2.27084	1.18323
orange1.1g029277m	AT2G01670.1	atnudt17,NUDT17	nudix hydrolase homolog 17	2.26698	1.18077
orange1.1g034686m	AT2G23620.1	ATMES1,MES1	methyl esterase 1	2.26457	1.17923
orange1.1g020726m	AT4G08950.1	EXO	Phosphate-responsive 1 family protein	2.25368	1.17228
orange1.1g020845m	AT4G38460.1	GGR	geranylgeranyl reductase	2.2282	1.15588
orange1.1g037121m	AT1G60190.1		ARM repeat superfamily protein	2.21628	1.14814
orange1.1g012476m	AT5G28237.1		Pyridoxal-5\'-phosphate-dependent enzyme family protein	2.21607	1.14801
orange1.1g048792m	AT3G02645.1		Plant protein of unknown function (DUF247)	2.17217	1.11914
orange1.1g045101m	AT1G01470.1	LEA14,LSR3	Late embryogenesis abundant protein	2.16888	1.11695
orange1.1g031863m	AT1G01470.1	LEA14,LSR3	Late embryogenesis abundant protein	2.15688	1.10894
orange1.1g036811m	AT4G22600.1			2.14789	1.10292
orange1.1g029015m	AT4G25470.1	ATCBF2,CBF2,DREB1C,FTQ4	C-repeat/DRE binding factor 2	2.11913	1.08347
orange1.1g006724m	AT2G37980.1		O-fucosyltransferase family protein	2.11783	1.08259
orange1.1g033333m	AT2G01670.1	atnudt17,NUDT17	nudix hydrolase homolog 17	2.10725	1.07536
orange1.1g032956m	AT2G18660.1	PNP-A	plant natriuretic peptide A	2.09291	1.06551
orange1.1g014522m	AT4G28720.1	YUC8	Flavin-binding monooxygenase family protein	2.0918	1.06475
orange1.1g014368m	AT5G38200.1		Class I glutamine amidotransferase-like superfamily protein	2.08323	1.05882
orange1.1g008992m	AT2G44500.1		O-fucosyltransferase family protein	2.08004	1.05661
orange1.1g017746m	AT5G67080.1	MAPKKK19	mitogen-activated protein kinase kinase kinase 19	2.07255	1.05141
orange1.1g025190m	AT2G32150.1		Haloacid dehalogenase-like hydrolase (HAD) superfamily protein	2.07112	1.05041
orange1.1g030168m	AT5G13180.1	ANAC083,NAC083,VNI2	NAC domain containing protein 83	2.06771	1.04803
orange1.1g025990m	AT5G14000.1	anac084,NAC084	NAC domain containing protein 84	2.06316	1.04485
orange1.1g047086m	AT5G11070.1			2.0587	1.04174
orange1.1g041119m	AT5G11590.1	TINY2	Integrase-type DNA-binding superfamily protein	2.05487	1.03904
orange1.1g035819m	AT4G16740.2	ATTPS03,TPS03	terpene synthase 03	2.03709	1.02651
orange1.1g025665m	AT5G57150.1		basic helix-loop-helix (bHLH) DNA-binding superfamily protein	2.02165	1.01553
orange1.1g024895m	AT3G45970.1	ATEXLA1,ATEXPL1,ATHEXP BETA 2.1,EXLA1,EXPL1	expansin-like A1	2.01571	1.01129
orange1.1g030188m	AT1G21010.1			2.00245	1.00177
orange1.1g028982m	AT1G19180.1	JAZ1,TIFY10A	jasmonate-zim-domain protein 1	1.99517	0.996514
orange1.1g014522m	AT4G28720.1	YUC8	Flavin-binding monooxygenase family protein	1.9844	0.988702
orange1.1g024950m	AT5G63160.1	BT1	BTB and TAZ domain protein 1	1.98436	0.988674
orange1.1g014904m	AT3G24550.1	ATPERK1,PERK1	proline extensin-like receptor kinase 1	1.97627	0.982781
orange1.1g038950m	AT3G44240.1		Polynucleotidyl transferase, ribonuclease H-like superfamily protein	1.97142	0.979234
orange1.1g033667m	AT2G31945.1			1.96708	0.976053
orange1.1g013930m	AT3G28960.1		Transmembrane amino acid transporter family protein	1.96281	0.972924
orange1.1g035444m	AT3G46430.1			1.95713	0.968738
orange1.1g032762m	AT2G05540.1		Glycine-rich protein family	1.95482	0.967035
orange1.1g013546m	AT2G29990.1	NDA2	alternative NAD(P)H dehydrogenase 2	1.95359	0.966126
orange1.1g033415m	AT2G05520.5	ATGRP-3,ATGRP3,GRP-3,GRP3	glycine-rich protein 3	1.94725	0.96144
orange1.1g017459m	AT4G30340.1	ATDGK7,DGK7	diacylglycerol kinase 7	1.92383	0.94398
orange1.1g023581m	AT5G57560.1	TCH4,XTH22	Xyloglucan endotransglucosylase/hydrolase family protein	1.92225	0.942796
orange1.1g015478m	AT3G24550.1	ATPERK1,PERK1	proline extensin-like receptor kinase 1	1.9198	0.940958
orange1.1g031903m	AT4G14640.1	CAM8	calmodulin 8	1.9186	0.940056
orange1.1g015478m	AT3G24550.1	ATPERK1,PERK1	proline extensin-like receptor kinase 1	1.91731	0.939082
orange1.1g026037m	AT1G20030.2		Pathogenesis-related thaumatin superfamily protein	1.91488	0.937254
orange1.1g029015m	AT4G25470.1	ATCBF2,CBF2,DREB1C,FTQ4	C-repeat/DRE binding factor 2	1.90292	0.928214
orange1.1g017391m	AT5G28237.1		Pyridoxal-5\'-phosphate-dependent enzyme family protein	1.8991	0.925318
orange1.1g046095m	AT2G27080.1		Late embryogenesis abundant (LEA) hydroxyproline-rich glycoprotein family	1.8976	0.924179
orange1.1g039929m	AT5G01750.2		Protein of unknown function (DUF567)	1.89516	0.922318
orange1.1g000983m	AT3G14470.1		NB-ARC domain-containing disease resistance protein	1.89354	0.921085
orange1.1g016706m	AT4G32890.1	GATA9	GATA transcription factor 9	1.8907	0.918918
orange1.1g014904m	AT3G24550.1	ATPERK1,PERK1	proline extensin-like receptor kinase 1	1.88958	0.918067
orange1.1g022573m	AT5G28237.1		Pyridoxal-5\'-phosphate-dependent enzyme family protein	1.88953	0.918024
orange1.1g022160m	AT1G17020.1	ATSRG1,SRG1	senescence-related gene 1	1.88846	0.917208
orange1.1g023533m	AT1G17020.1	ATSRG1,SRG1	senescence-related gene 1	1.88471	0.914345
orange1.1g036032m	AT1G35210.1			1.87827	0.909403
orange1.1g036245m	AT2G46330.1	AGP16,ATAGP16	arabinogalactan protein 16	1.86704	0.900753
orange1.1g035291m	AT1G52855.1			1.85268	0.88961
orange1.1g018077m	AT3G13610.1		2-oxoglutarate (2OG) and Fe(II)-dependent oxygenase superfamily protein	1.84569	0.884159
orange1.1g039814m	AT1G61800.1	ATGPT2,GPT2	glucose-6-phosphate/phosphate translocator 2	1.8435	0.88245
orange1.1g015832m	AT2G30020.1		Protein phosphatase 2C family protein	1.83745	0.877703
orange1.1g035543m	AT1G76240.1		Arabidopsis protein of unknown function (DUF241)	1.83471	0.875548
orange1.1g017866m	AT2G30020.1		Protein phosphatase 2C family protein	1.83117	0.872763
orange1.1g044255m	AT3G57450.1			1.82829	0.870493
orange1.1g031616m	AT4G14640.1	CAM8	calmodulin 8	1.81935	0.863421
orange1.1g016824m	AT5G11000.1		Plant protein of unknown function (DUF868)	1.81759	0.862029
orange1.1g022743m	AT5G01380.1		Homeodomain-like superfamily protein	1.81517	0.860105
orange1.1g032375m	AT5G42380.1	CML37,CML39	calmodulin like 37	1.81464	0.859679
orange1.1g037639m	AT4G19810.1		Glycosyl hydrolase family protein with chitinase insertion domain	1.81424	0.859365
orange1.1g013297m	AT4G11820.2	EMB2778,FKP1,HMGS,MVA1	hydroxymethylglutaryl-CoA synthase / HMG-CoA synthase / 3-hydroxy-3-methylglutaryl coenzyme A synthase	1.81364	0.858892
orange1.1g046011m	AT1G72790.1		hydroxyproline-rich glycoprotein family protein	1.81114	0.856896
orange1.1g047006m	AT4G39830.1		Cupredoxin superfamily protein	1.81103	0.856809
orange1.1g021905m	AT5G63160.1	BT1	BTB and TAZ domain protein 1	1.811	0.856784
orange1.1g043682m	AT2G27500.1		Glycosyl hydrolase superfamily protein	1.81049	0.856384
orange1.1g036030m	AT3G48520.1	CYP94B3	cytochrome P450, family 94, subfamily B, polypeptide 3	1.80717	0.85373
orange1.1g044484m	AT4G24570.1	dic-02	dicarboxylate carrier 2	1.80487	0.851896
orange1.1g038041m	AT1G24380.1			1.7976	0.846071
orange1.1g025402m	AT1G80840.1	ATWRKY40,WRKY40	WRKY DNA-binding protein 40	1.79189	0.841483
orange1.1g039120m	AT5G20250.4	DIN10	Raffinose synthase family protein	1.79134	0.841037
orange1.1g017954m	AT5G63160.1	BT1	BTB and TAZ domain protein 1	1.79084	0.840633
orange1.1g027983m	AT3G43660.1		Vacuolar iron transporter (VIT) family protein	1.78433	0.835385
orange1.1g042163m	AT2G47485.1			1.78358	0.834776
orange1.1g031903m	AT4G14640.1	CAM8	calmodulin 8	1.7796	0.831554
orange1.1g040744m	AT3G19970.1		alpha/beta-Hydrolases superfamily protein	1.77906	0.831113
orange1.1g017866m	AT2G30020.1		Protein phosphatase 2C family protein	1.77722	0.829619
orange1.1g026978m	AT4G39230.1		NmrA-like negative transcriptional regulator family protein	1.77536	0.828115
orange1.1g022160m	AT1G17020.1	ATSRG1,SRG1	senescence-related gene 1	1.77104	0.824598
orange1.1g023533m	AT1G17020.1	ATSRG1,SRG1	senescence-related gene 1	1.77094	0.824518
orange1.1g029015m	AT4G25470.1	ATCBF2,CBF2,DREB1C,FTQ4	C-repeat/DRE binding factor 2	1.76808	0.82218
orange1.1g044903m	AT1G31350.1	KUF1	KAR-UP F-box 1	1.7673	0.821543
orange1.1g018077m	AT3G13610.1		2-oxoglutarate (2OG) and Fe(II)-dependent oxygenase superfamily protein	1.76412	0.818952
orange1.1g044255m	AT3G57450.1			1.76072	0.816165
orange1.1g031430m	AT5G59820.1	RHL41,ZAT12	C2H2-type zinc finger family protein	1.76059	0.816062
orange1.1g005753m	AT1G12430.2	ARK3,PAK	armadillo repeat kinesin 3	1.75924	0.814956
orange1.1g006559m	AT1G68400.1		leucine-rich repeat transmembrane protein kinase family protein	1.75609	0.812368
orange1.1g005156m	AT4G23180.1	CRK10,RLK4	cysteine-rich RLK (RECEPTOR-like protein kinase) 10	1.75516	0.811605
orange1.1g018097m	AT3G11180.1		2-oxoglutarate (2OG) and Fe(II)-dependent oxygenase superfamily protein	1.75003	0.807384
orange1.1g009180m	AT5G59730.1	ATEXO70H7,EXO70H7	exocyst subunit exo70 family protein H7	1.74587	0.803949
orange1.1g015832m	AT2G30020.1		Protein phosphatase 2C family protein	1.74383	0.802259
orange1.1g021905m	AT5G63160.1	BT1	BTB and TAZ domain protein 1	1.73926	0.798476
orange1.1g045256m	AT3G55950.1	ATCRR3,CCR3	CRINKLY4 related 3	1.73702	0.796616
orange1.1g029593m	AT2G32150.1		Haloacid dehalogenase-like hydrolase (HAD) superfamily protein	1.73424	0.794302
orange1.1g039522m	AT1G67856.1		RING/U-box superfamily protein	1.73287	0.793167
orange1.1g044255m	AT3G57450.1			1.73129	0.79185
orange1.1g024950m	AT5G63160.1	BT1	BTB and TAZ domain protein 1	1.73119	0.791763
orange1.1g043725m	AT1G75590.1		SAUR-like auxin-responsive protein family	1.73068	0.791342
orange1.1g021905m	AT5G63160.1	BT1	BTB and TAZ domain protein 1	1.72381	0.785602
orange1.1g043130m	AT2G01300.1			1.72256	0.784551
orange1.1g028247m	AT5G08350.1		GRAM domain-containing protein / ABA-responsive protein-related	1.72221	0.784263
orange1.1g042256m	AT2G46300.1		Late embryogenesis abundant (LEA) hydroxyproline-rich glycoprotein family	1.71589	0.778954
orange1.1g015478m	AT3G24550.1	ATPERK1,PERK1	proline extensin-like receptor kinase 1	1.71584	0.778913
orange1.1g048490m	AT4G20880.1		ethylene-responsive nuclear protein / ethylene-regulated nuclear protein (ERT2)	1.71397	0.777338
orange1.1g034217m	AT5G13220.3	JAS1,JAZ10,TIFY9	jasmonate-zim-domain protein 10	1.71355	0.776987
orange1.1g020242m	AT2G32300.1	UCC1	uclacyanin 1	1.71203	0.775709
orange1.1g025097m	AT1G80840.1	ATWRKY40,WRKY40	WRKY DNA-binding protein 40	1.71116	0.774976
orange1.1g007393m	AT3G49530.1	ANAC062,NAC062,NTL6	NAC domain containing protein 62	1.71006	0.774049
orange1.1g036843m	AT1G78780.2		pathogenesis-related family protein	1.70036	0.765841
orange1.1g023337m	AT4G25810.1	XTH23,XTR6	xyloglucan endotransglycosylase 6	1.70035	0.765834
orange1.1g041521m	AT4G29780.1			1.69953	0.765136
orange1.1g045014m	AT4G34410.1	RRTF1	redox responsive transcription factor 1	1.69447	0.760832
orange1.1g005871m	AT4G23180.1	CRK10,RLK4	cysteine-rich RLK (RECEPTOR-like protein kinase) 10	1.69391	0.760359
orange1.1g038621m	AT4G19230.1	CYP707A1	cytochrome P450, family 707, subfamily A, polypeptide 1	1.69361	0.760097
orange1.1g005985m	AT5G53450.1	ORG1	OBP3-responsive gene 1	1.69354	0.760039
orange1.1g036972m	AT5G17540.1		HXXXD-type acyl-transferase family protein	1.6918	0.758555
orange1.1g038621m	AT4G19230.1	CYP707A1	cytochrome P450, family 707, subfamily A, polypeptide 1	1.69163	0.758412
orange1.1g012446m	AT3G49530.1	ANAC062,NAC062,NTL6	NAC domain containing protein 62	1.69097	0.757851
orange1.1g039522m	AT1G67856.1		RING/U-box superfamily protein	1.68715	0.75459
orange1.1g043725m	AT1G75590.1		SAUR-like auxin-responsive protein family	1.68597	0.753575
orange1.1g024950m	AT5G63160.1	BT1	BTB and TAZ domain protein 1	1.68526	0.752973
orange1.1g014158m	AT4G00770.1			1.68493	0.752689
orange1.1g017954m	AT5G63160.1	BT1	BTB and TAZ domain protein 1	1.68109	0.749401
orange1.1g005700m	AT4G07960.1	ATCSLC12,CSLC12	Cellulose-synthase-like C12	1.67829	0.746996
orange1.1g041478m	AT1G76240.1		Arabidopsis protein of unknown function (DUF241)	1.67783	0.746601
orange1.1g025559m	AT4G19840.1	ATPP2-A1,ATPP2A-1,PP2-A1	phloem protein 2-A1	1.67748	0.746298
orange1.1g033951m	AT2G06050.2	DDE1,OPR3	oxophytodienoate-reductase 3	1.67724	0.746087
orange1.1g017954m	AT5G63160.1	BT1	BTB and TAZ domain protein 1	1.67719	0.746048
orange1.1g036030m	AT3G48520.1	CYP94B3	cytochrome P450, family 94, subfamily B, polypeptide 3	1.67685	0.745754
orange1.1g021755m	AT4G15920.1		Nodulin MtN3 family protein	1.67561	0.744682
orange1.1g032152m	AT1G24020.2	MLP423	MLP-like protein 423	1.67499	0.744156
orange1.1g008830m	AT3G49530.1	ANAC062,NAC062,NTL6	NAC domain containing protein 62	1.67404	0.743333
orange1.1g024006m	AT4G08170.2		Inositol 1,3,4-trisphosphate 5/6-kinase family protein	1.67342	0.742796
orange1.1g025954m	AT3G22060.1		Receptor-like protein kinase-related family protein	1.67307	0.742497
orange1.1g010565m	AT3G48280.1	CYP71A25	cytochrome P450, family 71, subfamily A, polypeptide 25	1.6701	0.739934
orange1.1g012544m	AT5G53450.1	ORG1	OBP3-responsive gene 1	1.66986	0.739725
orange1.1g033981m	AT2G26695.1		Ran BP2/NZF zinc finger-like superfamily protein	1.66439	0.734993
orange1.1g042712m	AT1G28190.1			1.66281	0.733621
orange1.1g003878m	AT1G76140.1		Prolyl oligopeptidase family protein	1.65981	0.731019
orange1.1g016804m	AT1G65410.1	ATNAP11,NAP11,TGD3	non-intrinsic ABC protein 11	1.65917	0.730465
orange1.1g018366m	AT5G54160.1	ATOMT1,OMT1	O-methyltransferase 1	1.6579	0.729355
orange1.1g001433m	AT5G43900.3	ATMYA2,MYA2,XI-2,XI-6	myosin 2	1.65691	0.728498
orange1.1g014904m	AT3G24550.1	ATPERK1,PERK1	proline extensin-like receptor kinase 1	1.65629	0.727954
orange1.1g023795m	AT5G20900.1	JAZ12,TIFY3B	jasmonate-zim-domain protein 12	1.65561	0.727361
orange1.1g004023m	AT4G13420.1	ATHAK5,HAK5	high affinity K+ transporter 5	1.65501	0.726841
orange1.1g043734m	AT2G21100.1		Disease resistance-responsive (dirigent-like protein) family protein	1.65455	0.726443
orange1.1g033165m	AT2G23970.1		Class I glutamine amidotransferase-like superfamily protein	1.65455	0.72644
orange1.1g033521m	AT1G49310.1			1.65379	0.725778
orange1.1g022515m	AT4G35160.1		O-methyltransferase family protein	1.65364	0.725643
orange1.1g009984m	AT4G33050.3	EDA39	calmodulin-binding family protein	1.65116	0.723477
orange1.1g046214m	AT5G10695.1			1.64976	0.72226
orange1.1g046549m	AT1G51700.1	ADOF1,DOF1	DOF zinc finger protein 1	1.6488	0.721413
orange1.1g019668m	AT3G55370.2	OBP3	OBF-binding protein 3	1.64854	0.721186
orange1.1g047704m	AT1G29290.1			1.64681	0.719677
orange1.1g017621m	AT4G08850.1		Leucine-rich repeat receptor-like protein kinase family protein	1.64468	0.717811
orange1.1g041457m	AT2G24210.1	TPS10	terpene synthase 10	1.64369	0.716942
orange1.1g037808m	AT4G33467.1			1.64351	0.716779
orange1.1g041250m	AT4G35150.1		O-methyltransferase family protein	1.64257	0.715952
orange1.1g039488m	AT3G26040.1		HXXXD-type acyl-transferase family protein	1.64246	0.715858
orange1.1g004766m	AT1G76140.1		Prolyl oligopeptidase family protein	1.6422	0.715629
orange1.1g040502m	AT4G37260.1	ATMYB73,MYB73	myb domain protein 73	1.63935	0.713126
orange1.1g022160m	AT1G17020.1	ATSRG1,SRG1	senescence-related gene 1	1.63905	0.712857
orange1.1g034965m	AT5G49525.1			1.63845	0.712335
orange1.1g038899m	AT4G14723.1			1.63736	0.711371
orange1.1g040899m	AT1G78380.1	ATGSTU19,GST8,GSTU19	glutathione S-transferase TAU 19	1.63491	0.70921
orange1.1g016635m	AT5G51460.2	ATTPPA	Haloacid dehalogenase-like hydrolase (HAD) superfamily protein	1.63465	0.70898
orange1.1g017391m	AT5G28237.1		Pyridoxal-5\'-phosphate-dependent enzyme family protein	1.63459	0.708926
orange1.1g029689m	AT1G13360.1			1.63455	0.70889
orange1.1g033951m	AT2G06050.2	DDE1,OPR3	oxophytodienoate-reductase 3	1.63317	0.707675
orange1.1g046655m	AT5G21090.1		Leucine-rich repeat (LRR) family protein	1.63197	0.706618
orange1.1g018051m	AT3G12750.1	ZIP1	zinc transporter 1 precursor	1.63116	0.705902
orange1.1g034389m	AT1G43800.1		Plant stearoyl-acyl-carrier-protein desaturase family protein	1.63101	0.70577
orange1.1g015832m	AT2G30020.1		Protein phosphatase 2C family protein	1.62836	0.703424
orange1.1g019319m	AT4G08170.2		Inositol 1,3,4-trisphosphate 5/6-kinase family protein	1.62676	0.702
orange1.1g028253m	AT5G65730.1	XTH6	xyloglucan endotransglucosylase/hydrolase 6	1.62505	0.700484
orange1.1g046683m	AT4G08850.1		Leucine-rich repeat receptor-like protein kinase family protein	1.62482	0.700279
orange1.1g031903m	AT4G14640.1	CAM8	calmodulin 8	1.62337	0.698992
orange1.1g039680m	AT1G44830.1		Integrase-type DNA-binding superfamily protein	1.6233	0.698927
orange1.1g028812m	AT2G43290.1	MSS3	Calcium-binding EF-hand family protein	1.62219	0.697943
orange1.1g007890m	AT4G39830.1		Cupredoxin superfamily protein	1.62168	0.697485
orange1.1g018145m	AT5G54160.1	ATOMT1,OMT1	O-methyltransferase 1	1.6212	0.697063
orange1.1g027695m	AT4G08170.2		Inositol 1,3,4-trisphosphate 5/6-kinase family protein	1.62065	0.69657
orange1.1g031582m	AT1G24620.1		EF hand calcium-binding protein family	1.61778	0.694017
orange1.1g025360m	AT2G38600.1		HAD superfamily, subfamily IIIB acid phosphatase	1.61726	0.693548
orange1.1g038285m	AT5G51990.1	CBF4,DREB1D	C-repeat-binding factor 4	1.61575	0.692207
orange1.1g001497m	AT1G74170.1	AtRLP13,RLP13	receptor like protein 13	1.61362	0.690299
orange1.1g007432m	AT3G49530.1	ANAC062,NAC062,NTL6	NAC domain containing protein 62	1.61315	0.689883
orange1.1g038672m	AT1G72510.1		Protein of unknown function (DUF1677)	1.61256	0.689357
orange1.1g029717m	AT1G61340.1		F-box family protein	1.61235	0.689167
orange1.1g000777m	AT2G47000.1	ABCB4,ATPGP4,MDR4,PGP4	ATP binding cassette subfamily B4	1.61203	0.688878
orange1.1g040563m	AT5G48150.1	PAT1	GRAS family transcription factor	1.60932	0.68645
orange1.1g038621m	AT4G19230.1	CYP707A1	cytochrome P450, family 707, subfamily A, polypeptide 1	1.60796	0.685235
orange1.1g004766m	AT1G76140.1		Prolyl oligopeptidase family protein	1.60783	0.685111
orange1.1g025108m	AT4G19840.1	ATPP2-A1,ATPP2A-1,PP2-A1	phloem protein 2-A1	1.60696	0.684336
orange1.1g025998m	AT1G21340.1		Dof-type zinc finger DNA-binding family protein	1.60648	0.683902
orange1.1g031807m	AT4G27270.1		Quinone reductase family protein	1.60589	0.683371
orange1.1g042074m	AT1G72510.1		Protein of unknown function (DUF1677)	1.6045	0.682123
orange1.1g044918m	AT3G02645.1		Plant protein of unknown function (DUF247)	1.6041	0.681761
orange1.1g030911m	AT1G31200.1	ATPP2-A9,PP2-A9	phloem protein 2-A9	1.60116	0.679119
orange1.1g021008m	AT1G56430.1	ATNAS4,NAS4	nicotianamine synthase 4	1.59785	0.676129
orange1.1g030669m	AT5G64310.1	AGP1,ATAGP1	arabinogalactan protein 1	1.59753	0.675844
orange1.1g013209m	AT2G46210.1		Fatty acid/sphingolipid desaturase	1.59736	0.675687
orange1.1g003436m	AT3G46290.1	HERK1	hercules receptor kinase 1	1.59732	0.675658
orange1.1g026455m	AT3G56880.1		VQ motif-containing protein	1.59708	0.675435
orange1.1g048531m	AT3G44735.2	ATPSK3,PSK1,PSK3	PHYTOSULFOKINE 3 PRECURSOR	1.59697	0.675337
orange1.1g033000m	AT2G26695.1		Ran BP2/NZF zinc finger-like superfamily protein	1.59619	0.674634
orange1.1g043725m	AT1G75590.1		SAUR-like auxin-responsive protein family	1.59458	0.673173
orange1.1g032350m	AT2G26695.1		Ran BP2/NZF zinc finger-like superfamily protein	1.59333	0.672042
orange1.1g019600m	AT4G08170.2		Inositol 1,3,4-trisphosphate 5/6-kinase family protein	1.59305	0.671791
orange1.1g014593m	AT3G11830.2		TCP-1/cpn60 chaperonin family protein	1.59188	0.670731
orange1.1g042755m	AT4G34410.1	RRTF1	redox responsive transcription factor 1	1.59071	0.669672
orange1.1g004766m	AT1G76140.1		Prolyl oligopeptidase family protein	1.58811	0.667314
orange1.1g044458m	AT5G54160.1	ATOMT1,OMT1	O-methyltransferase 1	1.58808	0.66728
orange1.1g017025m	AT1G35910.1		Haloacid dehalogenase-like hydrolase (HAD) superfamily protein	1.58788	0.667104
orange1.1g016028m	AT2G29410.1	ATMTPB1,MTPB1	metal tolerance protein B1	1.58785	0.667072
orange1.1g013209m	AT2G46210.1		Fatty acid/sphingolipid desaturase	1.58704	0.666336
orange1.1g027334m	AT5G01750.2		Protein of unknown function (DUF567)	1.58679	0.666109
orange1.1g008125m	AT3G49530.1	ANAC062,NAC062,NTL6	NAC domain containing protein 62	1.5867	0.666029
orange1.1g035819m	AT4G16740.2	ATTPS03,TPS03	terpene synthase 03	1.58565	0.665071
orange1.1g013209m	AT2G46210.1		Fatty acid/sphingolipid desaturase	1.58529	0.664745
orange1.1g024389m	AT4G22600.1			1.58505	0.664525
orange1.1g005958m	AT5G53450.1	ORG1	OBP3-responsive gene 1	1.58457	0.664088
orange1.1g048643m	AT2G20340.1		Pyridoxal phosphate (PLP)-dependent transferases superfamily protein	1.58392	0.663498
orange1.1g037547m	AT4G03500.1		Ankyrin repeat family protein	1.58341	0.663036
orange1.1g029499m	AT3G28210.1	PMZ,SAP12	zinc finger (AN1-like) family protein	1.58232	0.662044
orange1.1g039522m	AT1G67856.1		RING/U-box superfamily protein	1.58177	0.661538
orange1.1g029460m	AT5G65730.1	XTH6	xyloglucan endotransglucosylase/hydrolase 6	1.58137	0.661175
orange1.1g016807m	AT2G29410.1	ATMTPB1,MTPB1	metal tolerance protein B1	1.58136	0.661164
orange1.1g015550m	AT5G53050.3		alpha/beta-Hydrolases superfamily protein	1.58059	0.660459
orange1.1g007806m	AT5G52300.1	LTI65,RD29B	CAP160 protein	1.57968	0.659636
orange1.1g035819m	AT4G16740.2	ATTPS03,TPS03	terpene synthase 03	1.57806	0.658153
orange1.1g019232m	AT1G27700.1		Syntaxin/t-SNARE family protein	1.57751	0.657649
orange1.1g044328m	AT3G44735.2	ATPSK3,PSK1,PSK3	PHYTOSULFOKINE 3 PRECURSOR	1.57676	0.656966
orange1.1g012103m	AT1G09970.2	LRR XI-23,RLK7	Leucine-rich receptor-like protein kinase family protein	1.57586	0.656143
orange1.1g019737m	AT4G11070.1	AtWRKY41,WRKY41	WRKY family transcription factor	1.57577	0.656059
orange1.1g033544m	AT2G38540.1	ATLTP1,LP1,LTP1	lipid transfer protein 1	1.57522	0.65555
orange1.1g043196m	AT4G11650.1	ATOSM34,OSM34	osmotin 34	1.5745	0.65489
orange1.1g011638m	AT1G77380.1	AAP3,ATAAP3	amino acid permease 3	1.57385	0.654299
orange1.1g028847m	AT4G27270.1		Quinone reductase family protein	1.57092	0.651611
orange1.1g048162m	AT3G03480.1	CHAT	acetyl CoA:(Z)-3-hexen-1-ol acetyltransferase	1.56952	0.650321
orange1.1g020920m	AT1G13340.1		Regulator of Vps4 activity in the MVB pathway protein	1.56668	0.647712
orange1.1g033951m	AT2G06050.2	DDE1,OPR3	oxophytodienoate-reductase 3	1.56662	0.647657
orange1.1g024452m	AT4G09760.3		Protein kinase superfamily protein	1.56607	0.647153
orange1.1g027281m	AT4G11650.1	ATOSM34,OSM34	osmotin 34	1.56583	0.646929
orange1.1g012839m	AT2G44500.1		O-fucosyltransferase family protein	1.56557	0.64669
orange1.1g038038m	AT4G00500.1		alpha/beta-Hydrolases superfamily protein	1.5626	0.643945
orange1.1g010736m	AT1G35710.1		Protein kinase family protein with leucine-rich repeat domain	1.56145	0.642883
orange1.1g022974m	AT5G13200.1		GRAM domain family protein	1.56118	0.642635
orange1.1g024862m	AT2G38750.1	ANNAT4	annexin 4	1.56079	0.642276
orange1.1g007674m	AT3G45140.1	ATLOX2,LOX2	lipoxygenase 2	1.55908	0.640692
orange1.1g031051m	AT5G49480.1	ATCP1,CP1	Ca2+-binding protein 1	1.5585	0.640158
orange1.1g028589m	AT4G20780.1	CML42	calmodulin like 42	1.5571	0.638861
orange1.1g018077m	AT3G13610.1		2-oxoglutarate (2OG) and Fe(II)-dependent oxygenase superfamily protein	1.55683	0.638607
orange1.1g023710m	AT1G27700.1		Syntaxin/t-SNARE family protein	1.55621	0.638036
orange1.1g003589m	AT5G47910.1	ATRBOHD,RBOHD	respiratory burst oxidase homologue D	1.55457	0.636513
orange1.1g044494m	AT4G08850.1		Leucine-rich repeat receptor-like protein kinase family protein	1.55421	0.636178
orange1.1g029479m	AT4G27270.1		Quinone reductase family protein	1.55411	0.636086
orange1.1g035655m	AT5G01550.1	LECRKA4.2	lectin receptor kinase a4.1	1.554	0.635989
orange1.1g018791m	AT3G01400.1		ARM repeat superfamily protein	1.55337	0.635398
orange1.1g012168m	AT5G53450.1	ORG1	OBP3-responsive gene 1	1.5532	0.635243
orange1.1g008634m	AT4G23180.1	CRK10,RLK4	cysteine-rich RLK (RECEPTOR-like protein kinase) 10	1.55183	0.63397
orange1.1g029693m	AT5G38700.1			1.55165	0.633803
orange1.1g012103m	AT1G09970.2	LRR XI-23,RLK7	Leucine-rich receptor-like protein kinase family protein	1.55102	0.633213
orange1.1g048531m	AT3G44735.2	ATPSK3,PSK1,PSK3	PHYTOSULFOKINE 3 PRECURSOR	1.55041	0.632648
orange1.1g024667m	AT4G08170.2		Inositol 1,3,4-trisphosphate 5/6-kinase family protein	1.55028	0.632529
orange1.1g047967m	AT5G49480.1	ATCP1,CP1	Ca2+-binding protein 1	1.55004	0.63231
orange1.1g003243m	AT3G03050.1	ATCSLD3,CSLD3,KJK	cellulose synthase-like D3	1.54898	0.631315
orange1.1g027210m	AT2G35980.1	ATNHL10,NHL10,YLS9	Late embryogenesis abundant (LEA) hydroxyproline-rich glycoprotein family	1.54892	0.631265
orange1.1g024266m	AT1G76070.1			1.5488	0.63115
orange1.1g002097m	AT1G74170.1	AtRLP13,RLP13	receptor like protein 13	1.54839	0.630769
orange1.1g024825m	AT4G11070.1	AtWRKY41,WRKY41	WRKY family transcription factor	1.54704	0.629511
orange1.1g040734m	AT3G02040.1	SRG3	senescence-related gene 3	1.54577	0.628325
orange1.1g039168m	AT4G23180.1	CRK10,RLK4	cysteine-rich RLK (RECEPTOR-like protein kinase) 10	1.54559	0.628154
orange1.1g034591m	AT3G57450.1			1.54451	0.627146
orange1.1g031431m	AT1G24020.1	MLP423	MLP-like protein 423	1.54428	0.626933
orange1.1g035761m	AT4G08850.1		Leucine-rich repeat receptor-like protein kinase family protein	1.5441	0.62677
orange1.1g020570m	AT1G76050.2		Pseudouridine synthase family protein	1.54389	0.626567
orange1.1g028401m	AT1G61560.1	ATMLO6,MLO6	Seven transmembrane MLO family protein	1.54376	0.626449
orange1.1g016775m	AT1G28050.1		B-box type zinc finger protein with CCT domain	1.54355	0.62625
orange1.1g030500m	AT3G60810.1			1.54288	0.625623
orange1.1g023233m	AT1G49320.1	ATUSPL1,USPL1	unknown seed protein like 1	1.54157	0.624404
orange1.1g029328m	AT5G65730.1	XTH6	xyloglucan endotransglucosylase/hydrolase 6	1.54152	0.624352
orange1.1g009640m	AT5G57480.1		P-loop containing nucleoside triphosphate hydrolases superfamily protein	1.54048	0.623376
orange1.1g003436m	AT3G46290.1	HERK1	hercules receptor kinase 1	1.54046	0.623365
orange1.1g012659m	AT5G26030.1	ATFC-I,FC-I,FC1	ferrochelatase 1	1.53845	0.621473
orange1.1g022955m	AT5G56980.1			1.53734	0.620432
orange1.1g011874m	AT5G26030.1	ATFC-I,FC-I,FC1	ferrochelatase 1	1.53462	0.617879
orange1.1g046667m	AT2G38940.1	ATPT2,PHT1;4	phosphate transporter 1;4	1.53269	0.616063
orange1.1g018026m	AT1G45063.2		copper ion binding;electron carriers	1.53177	0.615204
orange1.1g005992m	AT5G53450.1	ORG1	OBP3-responsive gene 1	1.53167	0.615109
orange1.1g025389m	AT5G10870.1	ATCM2,CM2	chorismate mutase 2	1.53135	0.614802
orange1.1g008739m	AT3G17030.1		Nucleic acid-binding proteins superfamily	1.52884	0.612442
orange1.1g006236m	AT2G40140.1	ATSZF2,CZF1,SZF2,ZFAR1	zinc finger (CCCH-type) family protein	1.52819	0.611825
orange1.1g021177m	AT1G09140.1	ATSRP30,ATSRP30.1,ATSRP30.2	SERINE-ARGININE PROTEIN 30	1.52728	0.610962
orange1.1g011573m	AT5G40010.1	AATP1	AAA-ATPase 1	1.52458	0.60841
orange1.1g045539m	AT5G20480.1	EFR	EF-TU receptor	1.52381	0.607688
orange1.1g037850m	AT2G20142.1		Toll-Interleukin-Resistance (TIR) domain family protein	1.52367	0.607546
orange1.1g032389m	AT3G04720.1	HEL,PR-4,PR4	pathogenesis-related 4	1.52346	0.607348
orange1.1g046051m	AT1G28480.1	GRX480,roxy19	Thioredoxin superfamily protein	1.52331	0.607206
orange1.1g040640m	AT1G17020.1	ATSRG1,SRG1	senescence-related gene 1	1.52278	0.606708
orange1.1g027622m	AT5G39120.1		RmlC-like cupins superfamily protein	1.52248	0.606427
orange1.1g044328m	AT3G44735.2	ATPSK3,PSK1,PSK3	PHYTOSULFOKINE 3 PRECURSOR	1.52242	0.60637
orange1.1g017391m	AT5G28237.1		Pyridoxal-5\'-phosphate-dependent enzyme family protein	1.5216	0.605589
orange1.1g043399m	AT4G33870.1		Peroxidase superfamily protein	1.5206	0.604643
orange1.1g039274m	AT5G43580.1		Serine protease inhibitor, potato inhibitor I-type family protein	1.51941	0.603512
orange1.1g030325m	AT5G22860.1		Serine carboxypeptidase S28 family protein	1.5194	0.603499
orange1.1g032573m	AT5G07250.1	ATRBL3,RBL3	RHOMBOID-like protein 3	1.51938	0.603482
orange1.1g048707m	AT5G54160.1	ATOMT1,OMT1	O-methyltransferase 1	1.51885	0.60298
orange1.1g017622m	AT5G53390.1		O-acyltransferase (WSD1-like) family protein	1.51868	0.602816
orange1.1g013297m	AT4G11820.2	EMB2778,FKP1,HMGS,MVA1	hydroxymethylglutaryl-CoA synthase / HMG-CoA synthase / 3-hydroxy-3-methylglutaryl coenzyme A synthase	1.51793	0.602104
orange1.1g028784m	AT3G50770.1	CML41	calmodulin-like 41	1.51775	0.601936
orange1.1g003878m	AT1G76140.1		Prolyl oligopeptidase family protein	1.5177	0.601888
orange1.1g031862m	AT4G40090.1	AGP3	arabinogalactan protein 3	1.51762	0.601809
orange1.1g011940m	AT1G78240.2	OSU1,QUA2,TSD2	S-adenosyl-L-methionine-dependent methyltransferases superfamily protein	1.51741	0.601608
orange1.1g019141m	AT2G42005.1		Transmembrane amino acid transporter family protein	1.51704	0.601256
orange1.1g019949m	AT4G21200.1	ATGA2OX8,GA2OX8	gibberellin 2-oxidase 8	1.51634	0.600595
orange1.1g011730m	AT1G44350.1	ILL6	IAA-leucine resistant (ILR)-like gene 6	1.51622	0.600483
orange1.1g037737m	AT3G26330.1	CYP71B37	cytochrome P450, family 71, subfamily B, polypeptide 37	1.51593	0.600208
orange1.1g044449m	AT2G45550.1	CYP76C4	cytochrome P450, family 76, subfamily C, polypeptide 4	1.51575	0.600035
orange1.1g015164m	AT1G20925.1		Auxin efflux carrier family protein	1.51477	0.599098
orange1.1g037198m	AT5G62380.1	ANAC101,NAC101,VND6	NAC-domain protein 101	1.5146	0.598933
orange1.1g032636m	AT3G54420.1	ATCHITIV,ATEP3,CHIV,EP3	homolog of carrot EP3-3 chitinase	1.51444	0.598781
orange1.1g040640m	AT1G17020.1	ATSRG1,SRG1	senescence-related gene 1	1.51371	0.598086
orange1.1g026789m	AT2G31050.1		Cupredoxin superfamily protein	1.51361	0.597992
orange1.1g043511m	AT5G24090.1	ATCHIA,CHIA	chitinase A	1.5132	0.597607
orange1.1g001547m	AT1G07390.3	AtRLP1,RLP1	receptor like protein 1	1.51296	0.59737
orange1.1g043704m	AT4G15440.1	CYP74B2,HPL1	hydroperoxide lyase 1	1.51274	0.59716
orange1.1g023125m	AT4G24510.1	CER2,VC-2,VC2	HXXXD-type acyl-transferase family protein	1.5114	0.595883
orange1.1g016820m	AT2G17420.1	ATNTRA,NTR2,NTRA	NADPH-dependent thioredoxin reductase A	1.50785	0.592493
orange1.1g039926m	AT1G50590.1		RmlC-like cupins superfamily protein	1.50728	0.59195
orange1.1g048392m	AT4G20820.1		FAD-binding Berberine family protein	1.50722	0.59189
orange1.1g023261m	AT3G28340.1	GATL10	galacturonosyltransferase-like 10	1.50718	0.591852
orange1.1g017191m	AT4G30420.1		nodulin MtN21 /EamA-like transporter family protein	1.5066	0.5913
orange1.1g030480m	AT1G18100.1	E12A11,MFT	PEBP (phosphatidylethanolamine-binding protein) family protein	1.50611	0.590826
orange1.1g024991m	AT4G32280.1	IAA29	indole-3-acetic acid inducible 29	1.50584	0.590572
orange1.1g020713m	AT2G47260.1	ATWRKY23,WRKY23	WRKY DNA-binding protein 23	1.5044	0.589192
orange1.1g027585m	AT1G18980.1		RmlC-like cupins superfamily protein	1.50291	0.587758
orange1.1g036030m	AT3G48520.1	CYP94B3	cytochrome P450, family 94, subfamily B, polypeptide 3	1.4998	0.584774
orange1.1g034509m	AT3G57450.1			1.49915	0.584143
orange1.1g018955m	AT3G57270.1	BG1	beta-1,3-glucanase 1	1.49853	0.583547
orange1.1g011407m	AT1G44350.1	ILL6	IAA-leucine resistant (ILR)-like gene 6	1.49817	0.583199
orange1.1g007532m	AT2G14960.1	GH3.1	Auxin-responsive GH3 family protein	1.49763	0.582677
orange1.1g048643m	AT2G20340.1		Pyridoxal phosphate (PLP)-dependent transferases superfamily protein	1.49736	0.582422
orange1.1g020367m	AT2G18950.1	ATHPT,HPT1,TPT1,VTE2	homogentisate phytyltransferase 1	1.49634	0.581433
orange1.1g022643m	AT2G18950.1	ATHPT,HPT1,TPT1,VTE2	homogentisate phytyltransferase 1	1.49627	0.581367
orange1.1g002711m	AT1G09090.2	ATRBOHB,ATRBOHB-BETA,RBOHB	respiratory burst oxidase homolog B	1.49601	0.581122
orange1.1g032573m	AT5G07250.1	ATRBL3,RBL3	RHOMBOID-like protein 3	1.49533	0.580466
orange1.1g023873m	AT3G54420.1	ATCHITIV,ATEP3,CHIV,EP3	homolog of carrot EP3-3 chitinase	1.49495	0.580096
orange1.1g047967m	AT5G49480.1	ATCP1,CP1	Ca2+-binding protein 1	1.49451	0.579669
orange1.1g040734m	AT3G02040.1	SRG3	senescence-related gene 3	1.4941	0.579278
orange1.1g029256m	AT5G17350.1			1.49397	0.57915
orange1.1g024749m	AT2G29420.1	ATGSTU7,GST25,GSTU7	glutathione S-transferase tau 7	1.49158	0.576842
orange1.1g023427m	AT2G17040.1	anac036,NAC036	NAC domain containing protein 36	1.49153	0.576796
orange1.1g033271m	AT2G25470.1	AtRLP21,RLP21	receptor like protein 21	1.49124	0.576516
orange1.1g033261m	AT1G20380.1		Prolyl oligopeptidase family protein	1.4912	0.576471
orange1.1g012103m	AT1G09970.2	LRR XI-23,RLK7	Leucine-rich receptor-like protein kinase family protein	1.49032	0.575625
orange1.1g016586m	AT1G76490.1	HMG1,HMGR1	hydroxy methylglutaryl CoA reductase 1	1.48975	0.575066
orange1.1g026656m	AT5G57260.1	CYP71B10	cytochrome P450, family 71, subfamily B, polypeptide 10	1.4891	0.574441
orange1.1g033922m	AT3G52360.1			1.48883	0.57418
orange1.1g010261m	AT5G03700.1		D-mannose binding lectin protein with Apple-like carbohydrate-binding domain	1.48869	0.574041
orange1.1g032770m	AT5G28060.1		Ribosomal protein S24e family protein	1.48812	0.573487
orange1.1g034978m	AT4G28290.1			1.48602	0.571458
orange1.1g015718m	AT2G18950.1	ATHPT,HPT1,TPT1,VTE2	homogentisate phytyltransferase 1	1.48589	0.571328
orange1.1g018246m	AT4G39330.1	ATCAD9,CAD9	cinnamyl alcohol dehydrogenase 9	1.48577	0.571208
orange1.1g028281m	AT5G08350.1		GRAM domain-containing protein / ABA-responsive protein-related	1.48556	0.571006
orange1.1g018121m	AT1G27700.1		Syntaxin/t-SNARE family protein	1.48533	0.570787
orange1.1g007900m	AT4G32010.1	HSI2-L1,HSL1,VAL2	HSI2-like 1	1.48521	0.570671
orange1.1g006301m	AT5G63800.1	BGAL6,MUM2	Glycosyl hydrolase family 35 protein	1.4851	0.570556
orange1.1g035928m	AT2G46690.1		SAUR-like auxin-responsive protein family	1.4845	0.569976
orange1.1g006326m	AT5G63800.1	BGAL6,MUM2	Glycosyl hydrolase family 35 protein	1.48413	0.569622
orange1.1g006663m	AT5G19600.1	SULTR3;5	sulfate transporter 3;5	1.48312	0.568633
orange1.1g026058m	AT2G42760.1			1.48281	0.568332
orange1.1g016127m	AT2G18950.1	ATHPT,HPT1,TPT1,VTE2	homogentisate phytyltransferase 1	1.4824	0.56794
orange1.1g048576m	AT3G15500.1	ANAC055,ATNAC3,NAC055,NAC3	NAC domain containing protein 3	1.48239	0.567929
orange1.1g034389m	AT1G43800.1		Plant stearoyl-acyl-carrier-protein desaturase family protein	1.48227	0.567812
orange1.1g010138m	AT2G46710.1		Rho GTPase activating protein with PAK-box/P21-Rho-binding domain	1.48175	0.567303
orange1.1g046664m	AT4G22600.1			1.48094	0.56651
orange1.1g024425m	AT3G29575.4	AFP3	ABI five binding protein 3	1.47925	0.564871
orange1.1g031051m	AT5G49480.1	ATCP1,CP1	Ca2+-binding protein 1	1.47921	0.564827
orange1.1g019561m	AT4G33050.4	EDA39	calmodulin-binding family protein	1.47918	0.564797
orange1.1g032279m	AT3G62990.1			1.47734	0.562997
orange1.1g024425m	AT3G29575.4	AFP3	ABI five binding protein 3	1.47715	0.562817
orange1.1g034591m	AT3G57450.1			1.47667	0.562345
orange1.1g017372m	AT2G33500.1		B-box type zinc finger protein with CCT domain	1.47651	0.562195
orange1.1g017344m	AT4G33050.3	EDA39	calmodulin-binding family protein	1.47457	0.560299
orange1.1g034220m	AT2G20142.1		Toll-Interleukin-Resistance (TIR) domain family protein	1.47428	0.560009
orange1.1g033744m	AT5G54940.1		Translation initiation factor SUI1 family protein	1.47376	0.559502
orange1.1g011499m	AT1G72520.1		PLAT/LH2 domain-containing lipoxygenase family protein	1.47297	0.558724
orange1.1g048531m	AT3G44735.2	ATPSK3,PSK1,PSK3	PHYTOSULFOKINE 3 PRECURSOR	1.47278	0.558546
orange1.1g027106m	AT5G16970.1	AER,AT-AER	alkenal reductase	1.47261	0.558375
orange1.1g039797m	AT2G36650.1			1.47172	0.557506
orange1.1g012188m	AT4G24140.1		alpha/beta-Hydrolases superfamily protein	1.47144	0.557231
orange1.1g013222m	AT2G38470.1	ATWRKY33,WRKY33	WRKY DNA-binding protein 33	1.47085	0.556654
orange1.1g040640m	AT1G17020.1	ATSRG1,SRG1	senescence-related gene 1	1.47084	0.556641
orange1.1g017853m	AT2G23790.1		Protein of unknown function (DUF607)	1.47057	0.556372
orange1.1g000777m	AT2G47000.1	ABCB4,ATPGP4,MDR4,PGP4	ATP binding cassette subfamily B4	1.4704	0.556204
orange1.1g019457m	AT5G26030.2	ATFC-I,FC-I,FC1	ferrochelatase 1	1.46995	0.555768
orange1.1g024499m	AT1G27730.1	STZ,ZAT10	salt tolerance zinc finger	1.46994	0.555757
orange1.1g031505m	AT3G45640.1	ATMAPK3,ATMPK3,MPK3	mitogen-activated protein kinase 3	1.46975	0.555566
orange1.1g011730m	AT1G44350.1	ILL6	IAA-leucine resistant (ILR)-like gene 6	1.46876	0.554601
orange1.1g037084m	AT2G31880.1	EVR,SOBIR1	Leucine-rich repeat protein kinase family protein	1.46831	0.554153
orange1.1g004762m	AT5G07920.1	ATDGK1,DGK1	diacylglycerol kinase1	1.46727	0.553138
orange1.1g018585m	AT1G31260.1	ZIP10	zinc transporter 10 precursor	1.46724	0.553106
orange1.1g021771m	AT4G21390.1	B120	S-locus lectin protein kinase family protein	1.46679	0.552662
orange1.1g041536m	AT3G14470.1		NB-ARC domain-containing disease resistance protein	1.46646	0.552335
orange1.1g016127m	AT2G18950.1	ATHPT,HPT1,TPT1,VTE2	homogentisate phytyltransferase 1	1.46537	0.551261
orange1.1g017895m	AT5G24110.1	ATWRKY30,WRKY30	WRKY DNA-binding protein 30	1.46526	0.551154
orange1.1g039406m	AT3G24550.1	ATPERK1,PERK1	proline extensin-like receptor kinase 1	1.46491	0.550813
orange1.1g044851m	AT1G54870.1		NAD(P)-binding Rossmann-fold superfamily protein	1.46482	0.550727
orange1.1g025316m	AT1G64980.1		Nucleotide-diphospho-sugar transferases superfamily protein	1.46419	0.550106
orange1.1g048657m	AT1G07390.2	AtRLP1,RLP1	receptor like protein 1	1.46417	0.550084
orange1.1g012382m	AT2G40000.1	ATHSPRO2,HSPRO2	ortholog of sugar beet HS1 PRO-1 2	1.46339	0.549314
orange1.1g015340m	AT2G18950.1	ATHPT,HPT1,TPT1,VTE2	homogentisate phytyltransferase 1	1.46339	0.549312
orange1.1g008862m	AT2G41640.1		Glycosyltransferase family 61 protein	1.46268	0.548616
orange1.1g027454m	AT4G24380.1			1.46248	0.548416
orange1.1g031616m	AT4G14640.1	CAM8	calmodulin 8	1.4624	0.548335
orange1.1g014330m	AT4G38250.1		Transmembrane amino acid transporter family protein	1.46073	0.546686
orange1.1g048643m	AT2G20340.1		Pyridoxal phosphate (PLP)-dependent transferases superfamily protein	1.4604	0.546366
orange1.1g008205m	AT3G51480.1	ATGLR3.6,GLR3.6	glutamate receptor 3.6	1.46033	0.546297
orange1.1g033273m	AT5G19875.1			1.46013	0.546102
orange1.1g038309m	AT1G22710.1	ATSUC2,SUC2,SUT1	sucrose-proton symporter 2	1.45989	0.545862
orange1.1g022016m	AT4G30420.1		nodulin MtN21 /EamA-like transporter family protein	1.45945	0.545424
orange1.1g029382m	AT5G07250.1	ATRBL3,RBL3	RHOMBOID-like protein 3	1.45851	0.544499
orange1.1g011407m	AT1G44350.1	ILL6	IAA-leucine resistant (ILR)-like gene 6	1.45848	0.544463
orange1.1g044857m	AT4G02600.1	ATMLO1,MLO1	Seven transmembrane MLO family protein	1.45813	0.544115
orange1.1g033062m	AT2G46600.1		Calcium-binding EF-hand family protein	1.45791	0.543898
orange1.1g036081m	AT1G11050.1		Protein kinase superfamily protein	1.4578	0.543794
orange1.1g031031m	AT1G70880.1		Polyketide cyclase/dehydrase and lipid transport superfamily protein	1.45689	0.542893
orange1.1g011499m	AT1G72520.1		PLAT/LH2 domain-containing lipoxygenase family protein	1.45675	0.542758
orange1.1g034874m	AT3G49780.1	ATPSK3 (FORMER SYMBOL),ATPSK4,PSK4	phytosulfokine 4 precursor	1.45658	0.542586
orange1.1g034507m	AT1G72520.1		PLAT/LH2 domain-containing lipoxygenase family protein	1.45592	0.541932
orange1.1g016127m	AT2G18950.1	ATHPT,HPT1,TPT1,VTE2	homogentisate phytyltransferase 1	1.45559	0.541606
orange1.1g036595m	AT3G21490.1		Heavy metal transport/detoxification superfamily protein	1.45539	0.541408
orange1.1g020273m	AT5G65140.1		Haloacid dehalogenase-like hydrolase (HAD) superfamily protein	1.45526	0.541275
orange1.1g021280m	AT1G12740.1	CYP87A2	cytochrome P450, family 87, subfamily A, polypeptide 2	1.45521	0.541225
orange1.1g021726m	AT4G31500.1	ATR4,CYP83B1,RED1,RNT1,SUR2	cytochrome P450, family 83, subfamily B, polypeptide 1	1.45491	0.540934
orange1.1g009706m	AT4G23180.1	CRK10,RLK4	cysteine-rich RLK (RECEPTOR-like protein kinase) 10	1.4544	0.540428
orange1.1g017440m	AT5G43300.1		PLC-like phosphodiesterases superfamily protein	1.45422	0.540243
orange1.1g046506m	AT2G20340.1		Pyridoxal phosphate (PLP)-dependent transferases superfamily protein	1.45413	0.540156
orange1.1g028055m	AT1G06180.1	ATMYB13,ATMYBLFGN,MYB13	myb domain protein 13	1.4538	0.539829
orange1.1g041639m	AT4G39340.1		Protein of unknown function (DUF1278)	1.45375	0.539777
orange1.1g043794m	AT3G54420.1	ATCHITIV,ATEP3,CHIV,EP3	homolog of carrot EP3-3 chitinase	1.45306	0.539099
orange1.1g043169m	AT4G30440.1	GAE1	UDP-D-glucuronate 4-epimerase 1	1.45272	0.538757
orange1.1g019278m	AT1G71695.1		Peroxidase superfamily protein	1.45256	0.538594
orange1.1g035327m	AT4G14560.1	AXR5,IAA1	indole-3-acetic acid inducible	1.45238	0.538415
orange1.1g022643m	AT2G18950.1	ATHPT,HPT1,TPT1,VTE2	homogentisate phytyltransferase 1	1.45197	0.538012
orange1.1g007061m	AT3G52430.1	ATPAD4,PAD4	alpha/beta-Hydrolases superfamily protein	1.4508	0.536848
orange1.1g015753m	AT4G14580.1	CIPK4,SnRK3.3	CBL-interacting protein kinase 4	1.4497	0.535759
orange1.1g042047m	AT4G32280.1	IAA29	indole-3-acetic acid inducible 29	1.44932	0.535374
orange1.1g034591m	AT3G57450.1			1.44925	0.535306
orange1.1g040544m	AT3G05858.1			1.44908	0.535141
orange1.1g011360m	AT2G31880.1	EVR,SOBIR1	Leucine-rich repeat protein kinase family protein	1.44879	0.534853
orange1.1g009669m	AT4G16760.1	ACX1,ATACX1	acyl-CoA oxidase 1	1.44713	0.533195
orange1.1g018246m	AT4G39330.1	ATCAD9,CAD9	cinnamyl alcohol dehydrogenase 9	1.4468	0.532861
orange1.1g021734m	AT1G61260.1		Protein of unknown function (DUF761)	1.44575	0.531823
orange1.1g036119m	AT3G14460.1		LRR and NB-ARC domains-containing disease resistance protein	1.4457	0.531767
orange1.1g013266m	AT2G38470.1	ATWRKY33,WRKY33	WRKY DNA-binding protein 33	1.44543	0.531501
orange1.1g003436m	AT3G46290.1	HERK1	hercules receptor kinase 1	1.44519	0.531264
orange1.1g009611m	AT2G24300.2		Calmodulin-binding protein	1.44377	0.529837
orange1.1g015718m	AT2G18950.1	ATHPT,HPT1,TPT1,VTE2	homogentisate phytyltransferase 1	1.44363	0.529699
orange1.1g016347m	AT1G16670.1		Protein kinase superfamily protein	1.44358	0.529654
orange1.1g034507m	AT1G72520.1		PLAT/LH2 domain-containing lipoxygenase family protein	1.44351	0.529581
orange1.1g018732m	AT3G12750.1	ZIP1	zinc transporter 1 precursor	1.44339	0.529462
orange1.1g045040m	AT1G65690.1		Late embryogenesis abundant (LEA) hydroxyproline-rich glycoprotein family	1.44288	0.528953
orange1.1g002724m	AT1G77760.1	GNR1,NIA1,NR1	nitrate reductase 1	1.44252	0.528592
orange1.1g040360m	AT2G45760.1	BAL,BAP2	BON association protein 2	1.44245	0.528518
orange1.1g028130m	AT4G35785.2		RNA-binding (RRM/RBD/RNP motifs) family protein	1.44233	0.528398
orange1.1g023990m	AT5G65140.1		Haloacid dehalogenase-like hydrolase (HAD) superfamily protein	1.44171	0.527781
orange1.1g035655m	AT5G01550.1	LECRKA4.2	lectin receptor kinase a4.1	1.44115	0.527216
orange1.1g022643m	AT2G18950.1	ATHPT,HPT1,TPT1,VTE2	homogentisate phytyltransferase 1	1.44092	0.526987
orange1.1g021523m	AT2G22500.1	ATPUMP5,DIC1,UCP5	uncoupling protein 5	1.44064	0.526715
orange1.1g011483m	AT2G38470.1	ATWRKY33,WRKY33	WRKY DNA-binding protein 33	1.44023	0.526298
orange1.1g015340m	AT2G18950.1	ATHPT,HPT1,TPT1,VTE2	homogentisate phytyltransferase 1	1.43941	0.525477
orange1.1g043903m	AT4G33440.1		Pectin lyase-like superfamily protein	1.43897	0.525039
orange1.1g029641m	AT5G49040.1		Disease resistance-responsive (dirigent-like protein) family protein	1.43868	0.524747
orange1.1g011200m	AT1G28760.1		Uncharacterized conserved protein (DUF2215)	1.43862	0.524687
orange1.1g032573m	AT5G07250.1	ATRBL3,RBL3	RHOMBOID-like protein 3	1.4386	0.524661
orange1.1g003878m	AT1G76140.1		Prolyl oligopeptidase family protein	1.43801	0.524077
orange1.1g000598m	AT4G24680.1	MOS1	modifier of snc1	1.43798	0.524048
orange1.1g043845m	AT3G02468.1	CPuORF9	conserved peptide upstream open reading frame 9	1.43792	0.523979
orange1.1g032781m	AT1G55930.1		CBS domain-containing protein / transporter associated domain-containing protein	1.43785	0.523914
orange1.1g025967m	AT4G32280.1	IAA29	indole-3-acetic acid inducible 29	1.43762	0.523685
orange1.1g016088m	AT1G48910.1	YUC10	Flavin-containing monooxygenase family protein	1.43692	0.522979
orange1.1g035327m	AT4G14560.1	AXR5,IAA1	indole-3-acetic acid inducible	1.43665	0.522708
orange1.1g013005m	AT4G14580.1	CIPK4,SnRK3.3	CBL-interacting protein kinase 4	1.43621	0.522266
orange1.1g033545m	AT5G05300.1			1.43602	0.522075
orange1.1g009344m	AT1G07710.1		Ankyrin repeat family protein	1.43547	0.521525
orange1.1g008984m	AT4G17230.1	SCL13	SCARECROW-like 13	1.43499	0.521039
orange1.1g024765m	AT1G74960.2	ATKAS2,FAB1,KAS2	fatty acid biosynthesis 1	1.43498	0.521033
orange1.1g013839m	AT2G30970.1	ASP1	aspartate aminotransferase 1	1.43419	0.520233
orange1.1g034389m	AT1G43800.1		Plant stearoyl-acyl-carrier-protein desaturase family protein	1.43392	0.519964
orange1.1g015802m	AT5G49650.1	XK-2,XK2	xylulose kinase-2	1.43375	0.519798
orange1.1g004762m	AT5G07920.1	ATDGK1,DGK1	diacylglycerol kinase1	1.43372	0.519766
orange1.1g047819m	AT1G07400.1		HSP20-like chaperones superfamily protein	1.43359	0.519632
orange1.1g029639m	AT2G46495.1		RING/U-box superfamily protein	1.43342	0.519464
orange1.1g034576m	AT3G14470.1		NB-ARC domain-containing disease resistance protein	1.43341	0.519447
orange1.1g019689m	AT1G77380.1	AAP3,ATAAP3	amino acid permease 3	1.43336	0.519403
orange1.1g017462m	AT5G53450.1	ORG1	OBP3-responsive gene 1	1.43245	0.518484
orange1.1g018246m	AT4G39330.1	ATCAD9,CAD9	cinnamyl alcohol dehydrogenase 9	1.43231	0.518343
orange1.1g039652m	AT3G57270.1	BG1	beta-1,3-glucanase 1	1.43203	0.518064
orange1.1g033236m	AT4G13660.1	ATPRR2,PRR2	pinoresinol reductase 2	1.43203	0.518062
orange1.1g034509m	AT3G57450.1			1.4316	0.517628
orange1.1g027960m	AT4G20820.1		FAD-binding Berberine family protein	1.43153	0.517555
orange1.1g048817m	AT1G01260.2		basic helix-loop-helix (bHLH) DNA-binding superfamily protein	1.43129	0.51732
orange1.1g014344m	AT3G25250.1	AGC2,AGC2-1,AtOXI1,OXI1	AGC (cAMP-dependent, cGMP-dependent and protein kinase C) kinase family protein	1.42986	0.515876
orange1.1g048818m	AT1G27930.1		Protein of unknown function (DUF579)	1.4289	0.514909
orange1.1g028394m	AT5G49290.1	ATRLP56,RLP56	receptor like protein 56	1.42856	0.514562
orange1.1g040559m	AT4G21200.1	ATGA2OX8,GA2OX8	gibberellin 2-oxidase 8	1.42837	0.514372
orange1.1g009292m	AT2G46660.1	CYP78A6	cytochrome P450, family 78, subfamily A, polypeptide 6	1.42772	0.513712
orange1.1g021142m	AT4G18170.1	ATWRKY28,WRKY28	WRKY DNA-binding protein 28	1.42734	0.513324
orange1.1g003893m	AT1G74190.1	AtRLP15,RLP15	receptor like protein 15	1.42679	0.512774
orange1.1g034431m	AT5G20110.1		Dynein light chain type 1 family protein	1.42622	0.512199
orange1.1g024901m	AT2G45570.1	CYP76C2	cytochrome P450, family 76, subfamily C, polypeptide 2	1.42556	0.511525
orange1.1g000962m	AT3G14470.1		NB-ARC domain-containing disease resistance protein	1.42508	0.511047
orange1.1g011730m	AT1G44350.1	ILL6	IAA-leucine resistant (ILR)-like gene 6	1.42468	0.510639
orange1.1g046580m	AT4G21620.1		glycine-rich protein	1.4245	0.510456
orange1.1g010086m	AT5G01710.1		methyltransferases	1.42423	0.510185
orange1.1g019652m	AT4G08170.2		Inositol 1,3,4-trisphosphate 5/6-kinase family protein	1.42311	0.509043
orange1.1g048793m	AT5G01830.1		ARM repeat superfamily protein	1.42164	0.50756
orange1.1g003045m	AT4G21390.1	B120	S-locus lectin protein kinase family protein	1.42163	0.50755
orange1.1g031482m	AT5G26170.1	ATWRKY50,WRKY50	WRKY DNA-binding protein 50	1.42092	0.506828
orange1.1g021910m	AT1G01720.1	ANAC002,ATAF1	NAC (No Apical Meristem) domain transcriptional regulator superfamily protein	1.42082	0.506722
orange1.1g036654m	AT1G78780.2		pathogenesis-related family protein	1.42043	0.506328
orange1.1g044881m	AT4G10850.1		Nodulin MtN3 family protein	1.4204	0.506298
orange1.1g007061m	AT3G52430.1	ATPAD4,PAD4	alpha/beta-Hydrolases superfamily protein	1.42032	0.506218
orange1.1g028798m	AT4G10250.1	ATHSP22.0	HSP20-like chaperones superfamily protein	1.42025	0.506141
orange1.1g047967m	AT5G49480.1	ATCP1,CP1	Ca2+-binding protein 1	1.41989	0.505776
orange1.1g003899m	AT3G14460.1		LRR and NB-ARC domains-containing disease resistance protein	1.41936	0.505243
orange1.1g043874m	AT3G57270.1	BG1	beta-1,3-glucanase 1	1.41889	0.504765
orange1.1g023261m	AT3G28340.1	GATL10	galacturonosyltransferase-like 10	1.41872	0.504593
orange1.1g027734m	AT2G43290.1	MSS3	Calcium-binding EF-hand family protein	1.41832	0.504184
orange1.1g012366m	AT3G26300.1	CYP71B34	cytochrome P450, family 71, subfamily B, polypeptide 34	1.41821	0.504075
orange1.1g034494m	AT5G02580.1		Plant protein 1589 of unknown function	1.41798	0.503837
orange1.1g020367m	AT2G18950.1	ATHPT,HPT1,TPT1,VTE2	homogentisate phytyltransferase 1	1.41725	0.503094
orange1.1g004762m	AT5G07920.1	ATDGK1,DGK1	diacylglycerol kinase1	1.41714	0.502985
orange1.1g031019m	AT3G61260.1		Remorin family protein	1.41682	0.50266
orange1.1g045044m	AT4G00500.2		alpha/beta-Hydrolases superfamily protein	1.41672	0.502553
orange1.1g037356m	AT2G21750.1		Protein of unknown function (DUF1278)	1.41664	0.502474
orange1.1g026240m	AT5G44210.1	ATERF-9,ATERF9,ERF9	erf domain protein 9	1.41632	0.502143
orange1.1g000984m	AT1G02520.1	PGP11	P-glycoprotein 11	1.41628	0.502107
orange1.1g034330m	AT4G10265.1		Wound-responsive family protein	1.41607	0.501894
orange1.1g037106m	AT4G39340.1		Protein of unknown function (DUF1278)	1.41564	0.501451
orange1.1g021771m	AT4G21390.1	B120	S-locus lectin protein kinase family protein	1.41534	0.501147
orange1.1g024731m	AT5G49290.1	ATRLP56,RLP56	receptor like protein 56	1.41528	0.501092
orange1.1g018750m	AT5G53050.3		alpha/beta-Hydrolases superfamily protein	1.41527	0.501074
orange1.1g034543m	AT1G32928.1			1.41522	0.50103
orange1.1g016844m	AT1G20925.1		Auxin efflux carrier family protein	1.41516	0.500968
orange1.1g026939m	AT1G65790.1	ARK1,RK1	receptor kinase 1	1.41506	0.500859
orange1.1g020831m	AT1G80840.1	ATWRKY40,WRKY40	WRKY DNA-binding protein 40	1.41485	0.500649
orange1.1g034509m	AT3G57450.1			1.41453	0.500322
orange1.1g044582m	AT4G14550.1	IAA14,SLR	indole-3-acetic acid inducible 14	1.41426	0.500045
orange1.1g032228m	AT2G04520.1		Nucleic acid-binding, OB-fold-like protein	1.41404	0.499827
orange1.1g045012m	AT3G14470.1		NB-ARC domain-containing disease resistance protein	1.41355	0.499322
orange1.1g011220m	AT5G62220.1	ATGT18,GT18	glycosyltransferase 18	1.41352	0.499297
orange1.1g017166m	AT5G57660.1	ATCOL5,COL5	CONSTANS-like 5	1.41346	0.49923
orange1.1g025045m	AT1G77420.1		alpha/beta-Hydrolases superfamily protein	1.41341	0.499177
orange1.1g025351m	AT3G50060.1	MYB77	myb domain protein 77	1.41286	0.498614
orange1.1g037689m	AT3G21490.1		Heavy metal transport/detoxification superfamily protein	1.41275	0.498501
orange1.1g025645m	AT2G23970.1		Class I glutamine amidotransferase-like superfamily protein	1.41238	0.498123
orange1.1g024020m	AT1G05010.1	ACO4,EAT1,EFE	ethylene-forming enzyme	1.41228	0.498021
orange1.1g024937m	AT4G23010.3	ATUTR2,UTR2	UDP-galactose transporter 2	1.41158	0.497307
orange1.1g016799m	AT5G01990.1		Auxin efflux carrier family protein	1.41155	0.497281
orange1.1g013452m	AT5G01990.1		Auxin efflux carrier family protein	1.41126	0.496982
orange1.1g044328m	AT3G44735.2	ATPSK3,PSK1,PSK3	PHYTOSULFOKINE 3 PRECURSOR	1.41085	0.496564
orange1.1g021498m	AT5G16600.1	AtMYB43,MYB43	myb domain protein 43	1.41081	0.49652
orange1.1g044851m	AT1G54870.1		NAD(P)-binding Rossmann-fold superfamily protein	1.41065	0.496362
orange1.1g034190m	AT2G41430.1	CID1,ERD15,LSR1	dehydration-induced protein (ERD15)	1.41027	0.495973
orange1.1g046906m	AT3G14460.1		LRR and NB-ARC domains-containing disease resistance protein	1.41014	0.49584
orange1.1g025782m	AT1G77420.1		alpha/beta-Hydrolases superfamily protein	1.41006	0.495753
orange1.1g016366m	AT5G54160.1	ATOMT1,OMT1	O-methyltransferase 1	1.40997	0.495669
orange1.1g028789m	AT3G13130.1			1.40987	0.495566
orange1.1g038692m	AT4G30860.1	ASHR3,SDG4	SET domain group 4	1.40961	0.495292
orange1.1g040734m	AT3G02040.1	SRG3	senescence-related gene 3	1.40953	0.495209
orange1.1g030325m	AT5G22860.1		Serine carboxypeptidase S28 family protein	1.40942	0.495104
orange1.1g022473m	AT3G63060.1	EDL3	EID1-like 3	1.40936	0.495035
orange1.1g037129m	AT4G14390.1		Ankyrin repeat family protein	1.4092	0.494881
orange1.1g025216m	AT1G80840.1	ATWRKY40,WRKY40	WRKY DNA-binding protein 40	1.40837	0.494026
orange1.1g047276m	AT5G20050.1		Protein kinase superfamily protein	1.40826	0.493914
orange1.1g015718m	AT2G18950.1	ATHPT,HPT1,TPT1,VTE2	homogentisate phytyltransferase 1	1.40771	0.493345
orange1.1g013451m	AT2G41640.1		Glycosyltransferase family 61 protein	1.40724	0.492873
orange1.1g016551m	AT2G38470.1	ATWRKY33,WRKY33	WRKY DNA-binding protein 33	1.40705	0.492672
orange1.1g043482m	AT5G17280.1			1.40662	0.492231
orange1.1g011721m	AT4G20900.1	MS5,TDM1	Tetratricopeptide repeat (TPR)-like superfamily protein	1.40571	0.491296
orange1.1g028712m	AT3G20600.1	NDR1	Late embryogenesis abundant (LEA) hydroxyproline-rich glycoprotein family	1.40544	0.49102
orange1.1g009292m	AT2G46660.1	CYP78A6	cytochrome P450, family 78, subfamily A, polypeptide 6	1.40487	0.490435
orange1.1g018966m	AT3G57240.1	BG3	beta-1,3-glucanase 3	1.40485	0.490413
orange1.1g036388m	AT2G29350.2	SAG13	senescence-associated gene 13	1.40237	0.487868
orange1.1g001041m	AT1G02520.1	PGP11	P-glycoprotein 11	1.40236	0.487853
orange1.1g012251m	AT1G10950.1	AtTMN1,TMN1	transmembrane nine 1	1.40226	0.48775
orange1.1g030247m	AT3G18560.1			1.40188	0.48736
orange1.1g028590m	AT2G40095.1		Alpha/beta hydrolase related protein	1.40188	0.48736
orange1.1g039283m	AT3G14470.1		NB-ARC domain-containing disease resistance protein	1.40179	0.487273
orange1.1g047791m	AT3G30280.1		HXXXD-type acyl-transferase family protein	1.40176	0.487244
orange1.1g021193m	AT5G66320.2	GATA5	GATA transcription factor 5	1.40174	0.487218
orange1.1g033404m	AT2G37870.1		Bifunctional inhibitor/lipid-transfer protein/seed storage 2S albumin superfamily protein	1.40144	0.486908
orange1.1g001036m	AT1G74170.1	AtRLP13,RLP13	receptor like protein 13	1.40106	0.486523
orange1.1g033261m	AT1G20380.1		Prolyl oligopeptidase family protein	1.40091	0.48636
orange1.1g043459m	AT1G01630.1		Sec14p-like phosphatidylinositol transfer family protein	1.40054	0.485985
orange1.1g042507m	AT3G19270.1	CYP707A4	cytochrome P450, family 707, subfamily A, polypeptide 4	1.40033	0.485762
orange1.1g046292m	AT4G18550.1		alpha/beta-Hydrolases superfamily protein	1.40024	0.48567
orange1.1g007781m	AT5G07920.1	ATDGK1,DGK1	diacylglycerol kinase1	1.39908	0.484483
orange1.1g013090m	AT1G69040.2	ACR4	ACT domain repeat 4	1.39857	0.483953
orange1.1g032674m	AT4G24130.1		Protein of unknown function, DUF538	1.398	0.483368
orange1.1g015082m	AT2G26640.1	KCS11	3-ketoacyl-CoA synthase 11	1.39749	0.482834
orange1.1g042725m	AT5G37540.1		Eukaryotic aspartyl protease family protein	1.39748	0.482831
orange1.1g041163m	AT5G46050.1	ATPTR3,PTR3	peptide transporter 3	1.39679	0.482119
orange1.1g012052m	AT5G55180.1		O-Glycosyl hydrolases family 17 protein	1.39671	0.482037
orange1.1g023929m	AT2G29420.1	ATGSTU7,GST25,GSTU7	glutathione S-transferase tau 7	1.39665	0.481973
orange1.1g026440m	AT2G03430.1		Ankyrin repeat family protein	1.39664	0.48196
orange1.1g017084m	AT1G44350.1	ILL6	IAA-leucine resistant (ILR)-like gene 6	1.3962	0.481509
orange1.1g024020m	AT1G05010.1	ACO4,EAT1,EFE	ethylene-forming enzyme	1.39609	0.481387
orange1.1g012649m	AT1G31280.1	ago-02	Argonaute family protein	1.39593	0.481232
orange1.1g011580m	AT1G77380.1	AAP3,ATAAP3	amino acid permease 3	1.39528	0.480554
orange1.1g036405m	AT1G53540.1		HSP20-like chaperones superfamily protein	1.39491	0.480169
orange1.1g016503m	AT2G41705.2		camphor resistance CrcB family protein	1.39481	0.480064
orange1.1g017440m	AT5G43300.1		PLC-like phosphodiesterases superfamily protein	1.39452	0.479772
orange1.1g029280m	AT2G46680.1	ATHB-7,ATHB7,HB-7	homeobox 7	1.3943	0.479539
orange1.1g023408m	AT4G08170.2		Inositol 1,3,4-trisphosphate 5/6-kinase family protein	1.39419	0.479423
orange1.1g022293m	AT1G77420.1		alpha/beta-Hydrolases superfamily protein	1.39375	0.478968
orange1.1g019227m	AT4G30340.1	ATDGK7,DGK7	diacylglycerol kinase 7	1.39282	0.478013
orange1.1g026494m	AT1G78780.2		pathogenesis-related family protein	1.39263	0.477808
orange1.1g024425m	AT3G29575.4	AFP3	ABI five binding protein 3	1.39248	0.477662
orange1.1g019526m	AT5G44440.1		FAD-binding Berberine family protein	1.39221	0.477381
orange1.1g041961m	AT1G56540.1		Disease resistance protein (TIR-NBS-LRR class) family	1.39064	0.475754
orange1.1g029382m	AT5G07250.1	ATRBL3,RBL3	RHOMBOID-like protein 3	1.39064	0.475745
orange1.1g023985m	AT1G05010.1	ACO4,EAT1,EFE	ethylene-forming enzyme	1.39036	0.475454
orange1.1g027585m	AT1G18980.1		RmlC-like cupins superfamily protein	1.39029	0.475388
orange1.1g046382m	AT1G74190.1	AtRLP15,RLP15	receptor like protein 15	1.38977	0.474842
orange1.1g026978m	AT4G39230.1		NmrA-like negative transcriptional regulator family protein	1.38971	0.474784
orange1.1g030636m	AT1G18100.1	E12A11,MFT	PEBP (phosphatidylethanolamine-binding protein) family protein	1.38908	0.474128
orange1.1g028365m	AT1G72610.1	ATGER1,GER1,GLP1	germin-like protein 1	1.38845	0.473473
orange1.1g037526m	AT1G73040.1		Mannose-binding lectin superfamily protein	1.38781	0.472812
orange1.1g015753m	AT4G14580.1	CIPK4,SnRK3.3	CBL-interacting protein kinase 4	1.38703	0.471997
orange1.1g020834m	AT5G01990.1		Auxin efflux carrier family protein	1.38646	0.471408
orange1.1g034307m	AT5G28060.1		Ribosomal protein S24e family protein	1.38593	0.470858
orange1.1g020687m	AT1G45688.1			1.38587	0.470793
orange1.1g031505m	AT3G45640.1	ATMAPK3,ATMPK3,MPK3	mitogen-activated protein kinase 3	1.38542	0.470322
orange1.1g022000m	AT4G23730.1		Galactose mutarotase-like superfamily protein	1.38531	0.47021
orange1.1g036337m	AT2G47770.1	ATTSPO,TSPO	TSPO(outer membrane tryptophan-rich sensory protein)-related	1.38523	0.470122
orange1.1g025281m	AT5G62100.2	ATBAG2,BAG2	BCL-2-associated athanogene 2	1.3851	0.469986
orange1.1g036388m	AT2G29350.2	SAG13	senescence-associated gene 13	1.38485	0.469726
orange1.1g003954m	AT4G00730.1	AHDP,ANL2	Homeobox-leucine zipper family protein / lipid-binding START domain-containing protein	1.38474	0.469619
orange1.1g025667m	AT1G01720.1	ANAC002,ATAF1	NAC (No Apical Meristem) domain transcriptional regulator superfamily protein	1.3841	0.468953
orange1.1g009595m	AT2G31880.1	EVR,SOBIR1	Leucine-rich repeat protein kinase family protein	1.38407	0.468916
orange1.1g044607m	AT4G13440.1		Calcium-binding EF-hand family protein	1.38402	0.468861
orange1.1g019745m	AT5G53050.3		alpha/beta-Hydrolases superfamily protein	1.38329	0.468103
orange1.1g015318m	AT1G10970.1	ATZIP4,ZIP4	zinc transporter 4 precursor	1.38317	0.467981
orange1.1g001801m	AT2G34930.1		disease resistance family protein / LRR family protein	1.383	0.467806
orange1.1g014046m	AT1G64720.1	CP5	Polyketide cyclase/dehydrase and lipid transport superfamily protein	1.38299	0.46779
orange1.1g025782m	AT1G77420.1		alpha/beta-Hydrolases superfamily protein	1.38232	0.467091
orange1.1g033041m	AT3G16720.1	ATL2,TL2	TOXICOS EN LEVADURA 2	1.38231	0.467084
orange1.1g022682m	AT4G19390.1		Uncharacterised protein family (UPF0114)	1.38214	0.466905
orange1.1g011360m	AT2G31880.1	EVR,SOBIR1	Leucine-rich repeat protein kinase family protein	1.38206	0.466822
orange1.1g021166m	AT5G44440.1		FAD-binding Berberine family protein	1.38205	0.466807
orange1.1g008877m	AT3G18440.1	ALMT9,AtALMT9	aluminum-activated malate transporter 9	1.3818	0.466552
orange1.1g011407m	AT1G44350.1	ILL6	IAA-leucine resistant (ILR)-like gene 6	1.38176	0.466509
orange1.1g033200m	AT2G05620.1	PGR5	proton gradient regulation 5	1.38175	0.4665
orange1.1g019700m	AT2G03760.1	AtSOT1,AtSOT12,ATST1,RAR047,SOT12,ST,ST1	sulphotransferase 12	1.38165	0.466397
orange1.1g024170m	AT2G23810.1	TET8	tetraspanin8	1.38149	0.466222
orange1.1g042476m	AT2G34930.1		disease resistance family protein / LRR family protein	1.38077	0.46547
orange1.1g026494m	AT1G78780.2		pathogenesis-related family protein	1.38017	0.464844
orange1.1g045443m	AT3G23730.1	XTH16	xyloglucan endotransglucosylase/hydrolase 16	1.38007	0.464745
orange1.1g022473m	AT3G63060.1	EDL3	EID1-like 3	1.37964	0.464289
orange1.1g009595m	AT2G31880.1	EVR,SOBIR1	Leucine-rich repeat protein kinase family protein	1.37947	0.464112
orange1.1g028978m	AT2G40095.1		Alpha/beta hydrolase related protein	1.37888	0.463496
orange1.1g030114m	AT5G06690.1	WCRKC1	WCRKC thioredoxin 1	1.37875	0.463357
orange1.1g043449m	AT5G54160.1	ATOMT1,OMT1	O-methyltransferase 1	1.37863	0.463235
orange1.1g029382m	AT5G07250.1	ATRBL3,RBL3	RHOMBOID-like protein 3	1.37855	0.463148
orange1.1g020062m	AT4G33440.1		Pectin lyase-like superfamily protein	1.37841	0.463003
orange1.1g039822m	AT3G14470.1		NB-ARC domain-containing disease resistance protein	1.37824	0.462829
orange1.1g024703m	AT1G42990.1	ATBZIP60,BZIP60	basic region/leucine zipper motif 60	1.37788	0.462449
orange1.1g032322m	AT2G45820.1		Remorin family protein	1.37724	0.461783
orange1.1g017622m	AT5G53390.1		O-acyltransferase (WSD1-like) family protein	1.37674	0.461256
orange1.1g027927m	AT3G45640.1	ATMAPK3,ATMPK3,MPK3	mitogen-activated protein kinase 3	1.37666	0.461172
orange1.1g019014m	AT3G57240.1	BG3	beta-1,3-glucanase 3	1.37665	0.461162
orange1.1g029690m	AT4G11600.1	ATGPX6,GPX6,LSC803,PHGPX	glutathione peroxidase 6	1.37649	0.460997
orange1.1g024824m	AT4G04960.1		Concanavalin A-like lectin protein kinase family protein	1.37606	0.460544
orange1.1g008975m	AT2G26640.1	KCS11	3-ketoacyl-CoA synthase 11	1.37561	0.460067
orange1.1g029381m	AT2G22880.1		VQ motif-containing protein	1.37558	0.460039
orange1.1g014547m	AT1G08250.1	ADT6	arogenate dehydratase 6	1.37553	0.459983
orange1.1g001653m	AT1G07390.3	AtRLP1,RLP1	receptor like protein 1	1.37522	0.459661
orange1.1g023261m	AT3G28340.1	GATL10	galacturonosyltransferase-like 10	1.37482	0.459247
orange1.1g003084m	AT1G74170.1	AtRLP13,RLP13	receptor like protein 13	1.37465	0.459065
orange1.1g044614m	AT4G33440.1		Pectin lyase-like superfamily protein	1.37465	0.459062
orange1.1g046710m	AT3G09270.1	ATGSTU8,GSTU8	glutathione S-transferase TAU 8	1.37435	0.458748
orange1.1g019700m	AT2G03760.1	AtSOT1,AtSOT12,ATST1,RAR047,SOT12,ST,ST1	sulphotransferase 12	1.37417	0.458566
orange1.1g024892m	AT4G09650.1	ATPD	ATP synthase delta-subunit gene	1.37417	0.458561
orange1.1g021063m	AT2G28200.1		C2H2-type zinc finger family protein	1.37414	0.458532
orange1.1g022410m	AT3G62260.2		Protein phosphatase 2C family protein	1.37403	0.458416
orange1.1g000373m	AT4G24680.1	MOS1	modifier of snc1	1.37364	0.458003
orange1.1g028704m	AT3G61260.1		Remorin family protein	1.3736	0.457958
orange1.1g000777m	AT2G47000.1	ABCB4,ATPGP4,MDR4,PGP4	ATP binding cassette subfamily B4	1.37289	0.457219
orange1.1g046004m	AT3G10120.1			1.37272	0.45704
orange1.1g023197m	AT1G69490.1	ANAC029,ATNAP,NAP	NAC-like, activated by AP3/PI	1.37252	0.456827
orange1.1g042175m	AT4G36810.1	GGPS1	geranylgeranyl pyrophosphate synthase 1	1.37213	0.45642
orange1.1g011441m	AT3G14630.1	CYP72A9	cytochrome P450, family 72, subfamily A, polypeptide 9	1.37191	0.456189
orange1.1g039498m	AT4G30990.2		ARM repeat superfamily protein	1.37158	0.455841
orange1.1g034610m	AT3G13227.1		serine-rich protein-related	1.37134	0.455587
orange1.1g036277m	AT1G05850.1	ATCTL1,CTL1,ELP,ELP1,ERH2,HOT2,POM1	Chitinase family protein	1.37117	0.455407
orange1.1g013464m	AT3G02570.1	MEE31,PMI1	Mannose-6-phosphate isomerase, type I	1.37081	0.455034
orange1.1g038746m	AT5G67250.1	SKIP2,VFB4	SKP1/ASK1-interacting protein 2	1.3703	0.454488
orange1.1g027335m	AT4G11650.1	ATOSM34,OSM34	osmotin 34	1.37024	0.454432
orange1.1g039554m	AT1G02190.1		Fatty acid hydroxylase superfamily	1.36998	0.45415
orange1.1g035655m	AT5G01550.1	LECRKA4.2	lectin receptor kinase a4.1	1.36974	0.453901
orange1.1g026095m	AT3G21150.1	BBX32	B-box 32	1.36911	0.453237
orange1.1g031051m	AT5G49480.1	ATCP1,CP1	Ca2+-binding protein 1	1.369	0.453125
orange1.1g011773m	AT1G04280.1		P-loop containing nucleoside triphosphate hydrolases superfamily protein	1.36899	0.453109
orange1.1g014414m	AT2G30070.1	ATKT1,ATKT1P,ATKUP1,KT1,KUP1	potassium transporter 1	1.36825	0.452331
orange1.1g042058m	AT2G35290.1			1.36815	0.452229
orange1.1g032285m	AT3G04720.1	HEL,PR-4,PR4	pathogenesis-related 4	1.36814	0.452215
orange1.1g033361m	AT3G02070.1		Cysteine proteinases superfamily protein	1.36732	0.451352
orange1.1g029168m	AT5G18310.1			1.36708	0.451098
orange1.1g040997m	AT3G02100.1		UDP-Glycosyltransferase superfamily protein	1.36593	0.449886
orange1.1g041147m	AT1G52140.1			1.36582	0.449764
orange1.1g042047m	AT4G32280.1	IAA29	indole-3-acetic acid inducible 29	1.36531	0.449231
orange1.1g008737m	AT1G71110.1			1.36512	0.449024
orange1.1g042725m	AT5G37540.1		Eukaryotic aspartyl protease family protein	1.36484	0.448728
orange1.1g043188m	AT4G14390.1		Ankyrin repeat family protein	1.36466	0.448538
orange1.1g039426m	AT4G16820.1	PLA-I{beta]2	alpha/beta-Hydrolases superfamily protein	1.36451	0.448381
orange1.1g031151m	AT5G36930.2		Disease resistance protein (TIR-NBS-LRR class) family	1.3643	0.448165
orange1.1g022473m	AT3G63060.1	EDL3	EID1-like 3	1.36422	0.448075
orange1.1g019011m	AT4G27410.2	ANAC072,RD26	NAC (No Apical Meristem) domain transcriptional regulator superfamily protein	1.36418	0.44803
orange1.1g026095m	AT3G21150.1	BBX32	B-box 32	1.3636	0.447423
orange1.1g017084m	AT1G44350.1	ILL6	IAA-leucine resistant (ILR)-like gene 6	1.36312	0.446911
orange1.1g006267m	AT4G32010.1	HSI2-L1,HSL1,VAL2	HSI2-like 1	1.36188	0.445604
orange1.1g008533m	AT2G16950.2	ATTRN1,TRN1	transportin 1	1.36158	0.445285
orange1.1g028712m	AT3G20600.1	NDR1	Late embryogenesis abundant (LEA) hydroxyproline-rich glycoprotein family	1.36099	0.444656
orange1.1g009598m	AT1G01120.1	KCS1	3-ketoacyl-CoA synthase 1	1.3607	0.444348
orange1.1g023069m	AT4G00430.1	PIP1;4,PIP1E,TMP-C	plasma membrane intrinsic protein 1;4	1.36061	0.444248
orange1.1g026215m	AT5G53050.3		alpha/beta-Hydrolases superfamily protein	1.36027	0.443896
orange1.1g007064m	AT2G42880.1	ATMPK20,MPK20	MAP kinase 20	1.3597	0.443285
orange1.1g036388m	AT2G29350.2	SAG13	senescence-associated gene 13	1.35965	0.443232
orange1.1g031101m	AT1G58420.1		Uncharacterised conserved protein UCP031279	1.35955	0.443134
orange1.1g037583m	AT5G24318.1		O-Glycosyl hydrolases family 17 protein	1.35951	0.443082
orange1.1g045865m	AT5G49290.1	ATRLP56,RLP56	receptor like protein 56	1.35947	0.443046
orange1.1g025058m	AT4G32030.1			1.35921	0.442767
orange1.1g028324m	AT3G07090.1		PPPDE putative thiol peptidase family protein	1.35896	0.442507
orange1.1g042085m	AT4G39340.1		Protein of unknown function (DUF1278)	1.35803	0.441517
orange1.1g037340m	AT3G14460.1		LRR and NB-ARC domains-containing disease resistance protein	1.35736	0.440808
orange1.1g029843m	AT4G15630.1		Uncharacterised protein family (UPF0497)	1.35732	0.440758
orange1.1g010638m	AT3G48270.1	CYP71A26	cytochrome P450, family 71, subfamily A, polypeptide 26	1.35727	0.440708
orange1.1g020257m	AT4G23820.1		Pectin lyase-like superfamily protein	1.35727	0.440705
orange1.1g008231m	AT3G21670.1		Major facilitator superfamily protein	1.3566	0.439993
orange1.1g016069m	AT1G48910.1	YUC10	Flavin-containing monooxygenase family protein	1.35606	0.439418
orange1.1g012294m	AT5G41330.1		BTB/POZ domain with WD40/YVTN repeat-like protein	1.35605	0.439409
orange1.1g005220m	AT1G02660.1		alpha/beta-Hydrolases superfamily protein	1.35603	0.439387
orange1.1g010363m	AT2G26640.1	KCS11	3-ketoacyl-CoA synthase 11	1.35531	0.438627
orange1.1g010658m	AT5G65500.1		U-box domain-containing protein kinase family protein	1.35526	0.43857
orange1.1g041172m	AT3G56710.1	SIB1	sigma factor binding protein 1	1.35512	0.438421
orange1.1g036686m	AT1G11600.1	CYP77B1	cytochrome P450, family 77, subfamily B, polypeptide 1	1.35505	0.438351
orange1.1g019260m	AT3G57270.1	BG1	beta-1,3-glucanase 1	1.35473	0.438006
orange1.1g003594m	AT5G65500.1		U-box domain-containing protein kinase family protein	1.35432	0.437567
orange1.1g006358m	AT4G16120.1	ATSEB1,COBL7,SEB1	COBRA-like protein-7 precursor	1.35383	0.437047
orange1.1g025683m	AT3G45640.1	ATMAPK3,ATMPK3,MPK3	mitogen-activated protein kinase 3	1.35362	0.436827
orange1.1g022149m	AT2G33500.1		B-box type zinc finger protein with CCT domain	1.3536	0.436797
orange1.1g032158m	AT2G31200.1	ADF6,ATADF6	actin depolymerizing factor 6	1.35358	0.436776
orange1.1g009598m	AT1G01120.1	KCS1	3-ketoacyl-CoA synthase 1	1.35262	0.435756
orange1.1g025645m	AT2G23970.1		Class I glutamine amidotransferase-like superfamily protein	1.3526	0.435732
orange1.1g019126m	AT4G01250.1	AtWRKY22,WRKY22	WRKY family transcription factor	1.35249	0.435621
orange1.1g008963m	AT2G41640.1		Glycosyltransferase family 61 protein	1.35214	0.43524
orange1.1g037416m	AT5G17680.1		disease resistance protein (TIR-NBS-LRR class), putative	1.35209	0.435186
orange1.1g025378m	AT5G65250.1			1.35196	0.435056
orange1.1g034507m	AT1G72520.1		PLAT/LH2 domain-containing lipoxygenase family protein	1.35192	0.435007
orange1.1g024484m	AT3G23250.1	ATMYB15,ATY19,MYB15	myb domain protein 15	1.3519	0.434983
orange1.1g026656m	AT5G57260.1	CYP71B10	cytochrome P450, family 71, subfamily B, polypeptide 10	1.35163	0.434699
orange1.1g009598m	AT1G01120.1	KCS1	3-ketoacyl-CoA synthase 1	1.35109	0.434119
orange1.1g034094m	AT4G21180.1	ATERDJ2B	DnaJ / Sec63 Brl domains-containing protein	1.35098	0.434011
orange1.1g044821m	AT1G05300.1	ZIP5	zinc transporter 5 precursor	1.35084	0.433857
orange1.1g024367m	AT1G56600.1	AtGolS2,GolS2	galactinol synthase 2	1.35076	0.43377
orange1.1g015753m	AT4G14580.1	CIPK4,SnRK3.3	CBL-interacting protein kinase 4	1.35071	0.433721
orange1.1g041228m	AT3G59080.1		Eukaryotic aspartyl protease family protein	1.35068	0.433691
orange1.1g012291m	AT1G10740.3		alpha/beta-Hydrolases superfamily protein	1.34995	0.432904
orange1.1g034874m	AT3G49780.1	ATPSK3 (FORMER SYMBOL),ATPSK4,PSK4	phytosulfokine 4 precursor	1.3499	0.432852
orange1.1g010735m	AT3G24503.1	ALDH1A,ALDH2C4,REF1	aldehyde dehydrogenase 2C4	1.34985	0.432803
orange1.1g030607m	AT3G56360.1			1.34972	0.432664
orange1.1g048678m	AT5G49290.1	ATRLP56,RLP56	receptor like protein 56	1.34962	0.432548
orange1.1g027331m	AT3G02070.1		Cysteine proteinases superfamily protein	1.34957	0.432496
orange1.1g046829m	AT3G03520.1	NPC3	non-specific phospholipase C3	1.34911	0.432007
orange1.1g044080m	AT3G53720.1	ATCHX20,CHX20	cation/H+ exchanger 20	1.34891	0.43179
orange1.1g043024m	AT2G32190.2			1.3488	0.431682
orange1.1g001041m	AT1G02520.1	PGP11	P-glycoprotein 11	1.34877	0.431645
orange1.1g030176m	AT5G26667.3	PYR6	P-loop containing nucleoside triphosphate hydrolases superfamily protein	1.34767	0.430464
orange1.1g018299m	AT1G60360.1		RING/U-box superfamily protein	1.34762	0.430417
orange1.1g035327m	AT4G14560.1	AXR5,IAA1	indole-3-acetic acid inducible	1.34759	0.430386
orange1.1g004951m	AT4G03560.1	ATCCH1,ATTPC1,FOU2,TPC1	two-pore channel 1	1.34754	0.430331
orange1.1g032346m	AT2G41430.4	CID1,ERD15,LSR1	dehydration-induced protein (ERD15)	1.34743	0.430209
orange1.1g006016m	AT3G19830.2	NTMC2T5.2,NTMC2TYPE5.2	Calcium-dependent lipid-binding (CaLB domain) family protein	1.34719	0.429953
orange1.1g037522m	AT2G45970.1	CYP86A8,LCR	cytochrome P450, family 86, subfamily A, polypeptide 8	1.34664	0.429366
orange1.1g007889m	AT1G61680.1	ATTPS14,TPS14	terpene synthase 14	1.34642	0.429127
orange1.1g026721m	AT1G35830.1		VQ motif-containing protein	1.34613	0.428816
orange1.1g008948m	AT5G47910.1	ATRBOHD,RBOHD	respiratory burst oxidase homologue D	1.34595	0.428623
orange1.1g001313m	AT1G07390.3	AtRLP1,RLP1	receptor like protein 1	1.34583	0.428497
orange1.1g038948m	AT3G05858.1			1.34581	0.428472
orange1.1g044990m	AT4G28460.1			1.34572	0.428379
orange1.1g031389m	AT2G01300.1			1.34561	0.428256
orange1.1g020545m	AT1G07750.1		RmlC-like cupins superfamily protein	1.34553	0.428172
orange1.1g010718m	AT3G43270.1		Plant invertase/pectin methylesterase inhibitor superfamily	1.3452	0.427815
orange1.1g032264m	AT5G50720.1	ATHVA22E,HVA22E	HVA22 homologue E	1.34518	0.4278
orange1.1g039984m	AT2G45560.1	CYP76C1	cytochrome P450, family 76, subfamily C, polypeptide 1	1.34513	0.427748
orange1.1g030069m	AT1G15230.1			1.34509	0.427708
orange1.1g034076m	AT1G73965.1	CLE13	CLAVATA3/ESR-RELATED 13	1.34493	0.427533
orange1.1g011570m	AT4G11280.1	ACS6,ATACS6	1-aminocyclopropane-1-carboxylic acid (acc) synthase 6	1.34492	0.427522
orange1.1g025941m	AT5G22860.1		Serine carboxypeptidase S28 family protein	1.34478	0.427369
orange1.1g035862m	AT5G47070.1		Protein kinase superfamily protein	1.34477	0.427359
orange1.1g046904m	AT5G06900.1	CYP93D1	cytochrome P450, family 93, subfamily D, polypeptide 1	1.34461	0.427182
orange1.1g024723m	AT5G40780.1	LHT1	lysine histidine transporter 1	1.3445	0.427072
orange1.1g015082m	AT2G26640.1	KCS11	3-ketoacyl-CoA synthase 11	1.34428	0.426837
orange1.1g014191m	AT1G01140.3	CIPK9,PKS6,SnRK3.12	CBL-interacting protein kinase 9	1.34425	0.426804
orange1.1g031421m	AT3G02070.1		Cysteine proteinases superfamily protein	1.34418	0.426724
orange1.1g004565m	AT5G35370.1		S-locus lectin protein kinase family protein	1.34397	0.426498
orange1.1g044203m	AT3G03480.1	CHAT	acetyl CoA:(Z)-3-hexen-1-ol acetyltransferase	1.34365	0.426155
orange1.1g012045m	AT2G41705.1		camphor resistance CrcB family protein	1.34284	0.425287
orange1.1g034874m	AT3G49780.1	ATPSK3 (FORMER SYMBOL),ATPSK4,PSK4	phytosulfokine 4 precursor	1.34282	0.425265
orange1.1g046502m	AT3G24550.1	ATPERK1,PERK1	proline extensin-like receptor kinase 1	1.34231	0.424722
orange1.1g048476m	AT3G13980.1			1.34221	0.424615
orange1.1g026195m	AT1G03070.2		Bax inhibitor-1 family protein	1.34218	0.424576
orange1.1g023585m	AT4G23820.1		Pectin lyase-like superfamily protein	1.34209	0.424485
orange1.1g029338m	AT2G46680.1	ATHB-7,ATHB7,HB-7	homeobox 7	1.34181	0.424181
orange1.1g037039m	AT3G14470.1		NB-ARC domain-containing disease resistance protein	1.34169	0.424057
orange1.1g023511m	AT4G11820.2	EMB2778,FKP1,HMGS,MVA1	hydroxymethylglutaryl-CoA synthase / HMG-CoA synthase / 3-hydroxy-3-methylglutaryl coenzyme A synthase	1.34169	0.424053
orange1.1g047320m	AT3G14460.1		LRR and NB-ARC domains-containing disease resistance protein	1.34168	0.424043
orange1.1g045489m	AT1G08790.1		Protein of unknown function (DUF1685)	1.34146	0.423803
orange1.1g006413m	AT5G47780.1	GAUT4	galacturonosyltransferase 4	1.34141	0.423753
orange1.1g044631m	AT4G16950.1	RPP5	Disease resistance protein (TIR-NBS-LRR class) family	1.34139	0.423732
orange1.1g038163m	AT1G07390.3	AtRLP1,RLP1	receptor like protein 1	1.34099	0.4233
orange1.1g021474m	AT5G54630.1		zinc finger protein-related	1.34097	0.423274
orange1.1g029557m	AT3G06760.1		Drought-responsive family protein	1.3409	0.4232
orange1.1g035030m	AT1G80760.1	NIP6,NIP6;1,NLM7	NOD26-like intrinsic protein 6;1	1.34002	0.422255
orange1.1g010021m	AT5G53450.1	ORG1	OBP3-responsive gene 1	1.33981	0.422028
orange1.1g026423m	AT4G03460.1		Ankyrin repeat family protein	1.33973	0.421938
orange1.1g002743m	AT2G24520.1	AHA5,HA5	H(+)-ATPase 5	1.33965	0.421854
orange1.1g039079m	AT4G39340.1		Protein of unknown function (DUF1278)	1.3394	0.421591
orange1.1g037522m	AT2G45970.1	CYP86A8,LCR	cytochrome P450, family 86, subfamily A, polypeptide 8	1.3394	0.421584
orange1.1g034076m	AT1G73965.1	CLE13	CLAVATA3/ESR-RELATED 13	1.33912	0.421288
orange1.1g005680m	AT5G65500.1		U-box domain-containing protein kinase family protein	1.33871	0.420849
orange1.1g024226m	AT1G17620.1		Late embryogenesis abundant (LEA) hydroxyproline-rich glycoprotein family	1.33846	0.420577
orange1.1g011025m	AT4G23180.1	CRK10,RLK4	cysteine-rich RLK (RECEPTOR-like protein kinase) 10	1.33825	0.420344
orange1.1g036133m	AT4G16990.2	RLM3	disease resistance protein (TIR-NBS class), putative	1.33808	0.420166
orange1.1g007061m	AT3G52430.1	ATPAD4,PAD4	alpha/beta-Hydrolases superfamily protein	1.33798	0.42006
orange1.1g044679m	AT1G64500.1		Glutaredoxin family protein	1.33794	0.420015
orange1.1g023630m	AT2G41705.2		camphor resistance CrcB family protein	1.33703	0.419029
orange1.1g043391m	AT4G39340.1		Protein of unknown function (DUF1278)	1.33692	0.418916
orange1.1g027922m	AT3G22142.1		Bifunctional inhibitor/lipid-transfer protein/seed storage 2S albumin superfamily protein	1.33664	0.418611
orange1.1g034468m	AT2G29260.1		NAD(P)-binding Rossmann-fold superfamily protein	1.33655	0.41851
orange1.1g004125m	AT4G22120.6		ERD (early-responsive to dehydration stress) family protein	1.33654	0.418505
orange1.1g037752m	AT5G17680.1		disease resistance protein (TIR-NBS-LRR class), putative	1.33645	0.418409
orange1.1g029398m	AT3G23250.2	ATMYB15,ATY19,MYB15	myb domain protein 15	1.33616	0.418089
orange1.1g011595m	AT5G46050.1	ATPTR3,PTR3	peptide transporter 3	1.33606	0.417982
orange1.1g041457m	AT2G24210.1	TPS10	terpene synthase 10	1.33586	0.417764
orange1.1g036193m	AT2G45760.1	BAL,BAP2	BON association protein 2	1.33531	0.417179
orange1.1g021726m	AT4G31500.1	ATR4,CYP83B1,RED1,RNT1,SUR2	cytochrome P450, family 83, subfamily B, polypeptide 1	1.33522	0.417076
orange1.1g020303m	AT1G14600.1		Homeodomain-like superfamily protein	1.33503	0.416877
orange1.1g041614m	AT4G33220.1	ATPME44,PME44	pectin methylesterase 44	1.33496	0.4168
orange1.1g044297m	AT2G46620.1		P-loop containing nucleoside triphosphate hydrolases superfamily protein	1.33471	0.416529
orange1.1g036027m	AT5G46295.1			1.33462	0.416431
orange1.1g007350m	AT2G24300.2		Calmodulin-binding protein	1.33445	0.41624
orange1.1g007177m	AT2G42880.1	ATMPK20,MPK20	MAP kinase 20	1.33395	0.415709
orange1.1g039105m	AT1G65840.1	ATPAO4,PAO4	polyamine oxidase 4	1.3338	0.415545
orange1.1g047420m	AT4G39340.1		Protein of unknown function (DUF1278)	1.33371	0.415443
orange1.1g042451m	AT2G15020.1			1.33371	0.415442
orange1.1g043487m	AT2G34660.1	ATMRP2,EST4,MRP2	multidrug resistance-associated protein 2	1.33273	0.414388
orange1.1g008975m	AT2G26640.1	KCS11	3-ketoacyl-CoA synthase 11	1.33272	0.414379
orange1.1g007179m	AT5G47910.1	ATRBOHD,RBOHD	respiratory burst oxidase homologue D	1.33271	0.414365
orange1.1g030622m	AT2G38750.1	ANNAT4	annexin 4	1.33266	0.414313
orange1.1g028898m	AT1G19180.2	JAZ1,TIFY10A	jasmonate-zim-domain protein 1	1.3326	0.414241
orange1.1g043104m	AT4G20840.1		FAD-binding Berberine family protein	1.33257	0.414211
orange1.1g038858m	AT1G07390.3	AtRLP1,RLP1	receptor like protein 1	1.3325	0.414136
orange1.1g044893m	AT2G25250.1			1.33244	0.414069
orange1.1g022603m	AT3G10870.1	ATMES17,MES17	methyl esterase 17	1.33219	0.413798
orange1.1g040468m	AT1G07390.3	AtRLP1,RLP1	receptor like protein 1	1.33198	0.413574
orange1.1g038217m	AT1G29340.1	ATPUB17,PUB17	plant U-box 17	1.33195	0.413536
orange1.1g025570m	AT3G44350.2	anac061,NAC061	NAC domain containing protein 61	1.33189	0.41347
orange1.1g002203m	AT2G24520.1	AHA5,HA5	H(+)-ATPase 5	1.33156	0.413123
orange1.1g035457m	AT1G14870.1	PCR2	PLANT CADMIUM RESISTANCE 2	1.33147	0.413025
orange1.1g047502m	AT1G24620.1		EF hand calcium-binding protein family	1.3311	0.412623
orange1.1g007006m	AT4G23180.1	CRK10,RLK4	cysteine-rich RLK (RECEPTOR-like protein kinase) 10	1.33109	0.412605
orange1.1g010671m	AT4G26690.1	GPDL2,MRH5,SHV3	PLC-like phosphodiesterase family protein	1.33108	0.412598
orange1.1g022090m	AT1G48910.1	YUC10	Flavin-containing monooxygenase family protein	1.33094	0.412443
orange1.1g018831m	AT3G44670.1		Disease resistance protein (TIR-NBS-LRR class) family	1.33094	0.412442
orange1.1g042267m	AT5G54160.1	ATOMT1,OMT1	O-methyltransferase 1	1.33085	0.412345
orange1.1g030651m	AT5G66060.1		2-oxoglutarate (2OG) and Fe(II)-dependent oxygenase superfamily protein	1.33061	0.412093
orange1.1g026935m	AT1G51140.1		basic helix-loop-helix (bHLH) DNA-binding superfamily protein	1.3297	0.411096
orange1.1g048215m	AT3G04220.1		Disease resistance protein (TIR-NBS-LRR class) family	1.32951	0.410891
orange1.1g041946m	AT1G71970.1			1.32947	0.410853
orange1.1g000340m	AT4G24680.1	MOS1	modifier of snc1	1.32943	0.41081
orange1.1g029507m	AT5G25190.1		Integrase-type DNA-binding superfamily protein	1.32932	0.410687
orange1.1g026592m	AT1G69490.1	ANAC029,ATNAP,NAP	NAC-like, activated by AP3/PI	1.32916	0.410516
orange1.1g024170m	AT2G23810.1	TET8	tetraspanin8	1.32766	0.408888
orange1.1g010441m	AT2G45220.1		Plant invertase/pectin methylesterase inhibitor superfamily	1.32749	0.408704
orange1.1g010363m	AT2G26640.1	KCS11	3-ketoacyl-CoA synthase 11	1.32732	0.408521
orange1.1g020996m	AT5G66320.1	GATA5	GATA transcription factor 5	1.32682	0.407973
orange1.1g007177m	AT2G42880.1	ATMPK20,MPK20	MAP kinase 20	1.32645	0.407569
orange1.1g040009m	AT4G39340.1		Protein of unknown function (DUF1278)	1.32599	0.407069
orange1.1g002259m	AT1G64060.1	ATRBOH F,ATRBOHF,RBOH F,RBOHAP108,RBOHF	respiratory burst oxidase protein F	1.32592	0.406991
orange1.1g026947m	AT4G18910.1	ATNLM2,NIP1;2,NLM2	NOD26-like intrinsic protein 1;2	1.32582	0.406882
orange1.1g001384m	AT1G74360.1		Leucine-rich repeat protein kinase family protein	1.3257	0.406758
orange1.1g047491m	AT2G28500.1	LBD11	LOB domain-containing protein 11	1.32525	0.406264
orange1.1g006215m	AT5G47780.1	GAUT4	galacturonosyltransferase 4	1.32517	0.406176
orange1.1g032259m	AT5G65200.1	ATPUB38,PUB38	plant U-box 38	1.32512	0.406125
orange1.1g029507m	AT5G25190.1		Integrase-type DNA-binding superfamily protein	1.32479	0.405764
orange1.1g035290m	AT1G10290.1	ADL6,DRP2A	dynamin-like protein 6	1.32442	0.405359
orange1.1g007197m	AT2G20370.1	KAM1,MUR3	Exostosin family protein	1.3244	0.405343
orange1.1g015846m	AT4G17500.1	ATERF-1,ERF-1	ethylene responsive element binding factor 1	1.32392	0.404817
orange1.1g014759m	AT1G10970.1	ATZIP4,ZIP4	zinc transporter 4 precursor	1.3238	0.404683
orange1.1g043449m	AT5G54160.1	ATOMT1,OMT1	O-methyltransferase 1	1.32375	0.404631
orange1.1g046326m	AT4G01070.1	GT72B1,UGT72B1	UDP-Glycosyltransferase superfamily protein	1.3237	0.404581
orange1.1g040581m	AT5G19120.1		Eukaryotic aspartyl protease family protein	1.32326	0.404094
orange1.1g028402m	AT1G22910.3		RNA-binding (RRM/RBD/RNP motifs) family protein	1.32281	0.403609
orange1.1g045603m	AT3G05858.1			1.32259	0.40337
orange1.1g023186m	AT1G33470.2		RNA-binding (RRM/RBD/RNP motifs) family protein	1.32238	0.403139
orange1.1g042175m	AT4G36810.1	GGPS1	geranylgeranyl pyrophosphate synthase 1	1.32221	0.402952
orange1.1g015876m	AT1G68390.1		Core-2/I-branching beta-1,6-N-acetylglucosaminyltransferase family protein	1.32184	0.402543
orange1.1g007558m	AT2G14960.1	GH3.1	Auxin-responsive GH3 family protein	1.32171	0.402407
orange1.1g023369m	AT1G74950.1	JAZ2,TIFY10B	TIFY domain/Divergent CCT motif family protein	1.32167	0.402359
orange1.1g017479m	AT5G49520.1	ATWRKY48,WRKY48	WRKY DNA-binding protein 48	1.32166	0.402348
orange1.1g046178m	AT1G32640.1	ATMYC2,JAI1,JIN1,MYC2,RD22BP1,ZBF1	Basic helix-loop-helix (bHLH) DNA-binding family protein	1.32123	0.401877
orange1.1g021176m	AT1G51760.1	IAR3,JR3	peptidase M20/M25/M40 family protein	1.32084	0.401457
orange1.1g023353m	AT3G15820.1	ROD1	phosphatidic acid phosphatase-related / PAP2-related	1.31968	0.400191
orange1.1g044596m	AT1G70370.2	PG2	polygalacturonase 2	1.31948	0.399967
orange1.1g020953m	AT1G05010.1	ACO4,EAT1,EFE	ethylene-forming enzyme	1.31914	0.399601
orange1.1g021176m	AT1G51760.1	IAR3,JR3	peptidase M20/M25/M40 family protein	1.31908	0.399532
orange1.1g037587m	AT4G37770.1	ACS8	1-amino-cyclopropane-1-carboxylate synthase 8	1.31898	0.399424
orange1.1g036034m	AT4G08850.1		Leucine-rich repeat receptor-like protein kinase family protein	1.31866	0.399073
orange1.1g026095m	AT3G21150.1	BBX32	B-box 32	1.31839	0.398772
orange1.1g010697m	AT1G05160.1	ATKAO1,CYP88A3,KAO1	cytochrome P450, family 88, subfamily A, polypeptide 3	1.31815	0.398518
orange1.1g007179m	AT5G47910.1	ATRBOHD,RBOHD	respiratory burst oxidase homologue D	1.31804	0.398389
orange1.1g022431m	AT3G29575.4	AFP3	ABI five binding protein 3	1.31785	0.398191
orange1.1g007515m	AT1G10340.1		Ankyrin repeat family protein	1.31755	0.39786
orange1.1g040815m	AT5G40170.1	AtRLP54,RLP54	receptor like protein 54	1.31752	0.39782
orange1.1g005035m	AT5G47780.1	GAUT4	galacturonosyltransferase 4	1.31751	0.397811
orange1.1g033747m	AT2G35200.1			1.31748	0.39778
orange1.1g026928m	AT3G54420.1	ATCHITIV,ATEP3,CHIV,EP3	homolog of carrot EP3-3 chitinase	1.31713	0.397402
orange1.1g020636m	AT3G14420.2		Aldolase-type TIM barrel family protein	1.31711	0.397374
orange1.1g013402m	AT4G23820.1		Pectin lyase-like superfamily protein	1.31709	0.397355
orange1.1g034303m	AT3G05550.1		Hypoxia-responsive family protein	1.31683	0.39707
orange1.1g004525m	AT5G63810.1	BGAL10	beta-galactosidase 10	1.31648	0.396681
orange1.1g045477m	AT5G54160.1	ATOMT1,OMT1	O-methyltransferase 1	1.31629	0.396476
orange1.1g018188m	AT5G54770.1	THI1,THI4,TZ	thiazole biosynthetic enzyme, chloroplast (ARA6) (THI1) (THI4)	1.31623	0.396407
orange1.1g009010m	AT2G30070.1	ATKT1,ATKT1P,ATKUP1,KT1,KUP1	potassium transporter 1	1.31594	0.396088
orange1.1g022293m	AT1G77420.1		alpha/beta-Hydrolases superfamily protein	1.31575	0.395887
orange1.1g042033m	AT5G38710.1		Methylenetetrahydrofolate reductase family protein	1.31572	0.395854
orange1.1g015745m	AT3G62260.2		Protein phosphatase 2C family protein	1.31567	0.395797
orange1.1g007513m	AT4G16760.1	ACX1,ATACX1	acyl-CoA oxidase 1	1.31563	0.395751
orange1.1g036630m	AT3G49990.1			1.31529	0.395384
orange1.1g034468m	AT2G29260.1		NAD(P)-binding Rossmann-fold superfamily protein	1.31527	0.395361
orange1.1g008975m	AT2G26640.1	KCS11	3-ketoacyl-CoA synthase 11	1.31509	0.395166
orange1.1g008366m	AT3G09220.1	LAC7	laccase 7	1.31507	0.39514
orange1.1g029507m	AT5G25190.1		Integrase-type DNA-binding superfamily protein	1.31502	0.395087
orange1.1g003146m	AT1G20780.1	ATPUB44,PUB44,SAUL1	senescence-associated E3 ubiquitin ligase 1	1.31484	0.394885
orange1.1g021627m	AT5G43300.1		PLC-like phosphodiesterases superfamily protein	1.31472	0.394753
orange1.1g015077m	AT2G01070.1		Lung seven transmembrane receptor family protein	1.3146	0.394618
orange1.1g044620m	AT5G53440.1			1.31417	0.394154
orange1.1g005220m	AT1G02660.1		alpha/beta-Hydrolases superfamily protein	1.314	0.393962
orange1.1g021726m	AT4G31500.1	ATR4,CYP83B1,RED1,RNT1,SUR2	cytochrome P450, family 83, subfamily B, polypeptide 1	1.31386	0.393816
orange1.1g007179m	AT5G47910.1	ATRBOHD,RBOHD	respiratory burst oxidase homologue D	1.31382	0.393766
orange1.1g024170m	AT2G23810.1	TET8	tetraspanin8	1.31367	0.393608
orange1.1g041268m	AT3G10985.1	ATWI-12,SAG20,WI12	senescence associated gene 20	1.31363	0.393555
orange1.1g032523m	AT1G54690.1	G-H2AX,GAMMA-H2AX,H2AXB,HTA3	gamma histone variant H2AX	1.31355	0.393475
orange1.1g038038m	AT4G00500.1		alpha/beta-Hydrolases superfamily protein	1.31353	0.393444
orange1.1g029446m	AT5G17060.1	ARFB1B,ATARFB1B	ADP-ribosylation factor B1B	1.31328	0.393169
orange1.1g033236m	AT4G13660.1	ATPRR2,PRR2	pinoresinol reductase 2	1.31313	0.393006
orange1.1g003389m	AT2G36380.1	ATPDR6,PDR6	pleiotropic drug resistance 6	1.31311	0.392985
orange1.1g035872m	AT4G31980.1			1.31299	0.392854
orange1.1g025683m	AT3G45640.1	ATMAPK3,ATMPK3,MPK3	mitogen-activated protein kinase 3	1.31289	0.392742
orange1.1g039030m	AT5G42650.1	AOS,CYP74A,DDE2	allene oxide synthase	1.31282	0.392666
orange1.1g023353m	AT3G15820.1	ROD1	phosphatidic acid phosphatase-related / PAP2-related	1.31228	0.392076
orange1.1g004011m	AT1G02890.1		AAA-type ATPase family protein	1.3121	0.391881
orange1.1g031640m	AT1G07400.1		HSP20-like chaperones superfamily protein	1.31204	0.391816
orange1.1g043461m	AT1G72860.1		Disease resistance protein (TIR-NBS-LRR class) family	1.31192	0.391685
orange1.1g000471m	AT3G14460.1		LRR and NB-ARC domains-containing disease resistance protein	1.31188	0.391634
orange1.1g031562m	AT1G64940.1	CYP89A6	cytochrome P450, family 87, subfamily A, polypeptide 6	1.31121	0.390902
orange1.1g005651m	AT1G32640.1	ATMYC2,JAI1,JIN1,MYC2,RD22BP1,ZBF1	Basic helix-loop-helix (bHLH) DNA-binding family protein	1.31115	0.390835
orange1.1g044727m	AT5G66430.1		S-adenosyl-L-methionine-dependent methyltransferases superfamily protein	1.3111	0.390778
orange1.1g043106m	AT1G10970.1	ATZIP4,ZIP4	zinc transporter 4 precursor	1.31085	0.3905
orange1.1g008391m	AT2G39200.1	ATMLO12,MLO12	Seven transmembrane MLO family protein	1.31072	0.390361
orange1.1g025045m	AT1G77420.1		alpha/beta-Hydrolases superfamily protein	1.31072	0.390361
orange1.1g047073m	AT3G06240.1		F-box family protein	1.31071	0.390354
orange1.1g043262m	AT4G05200.1	CRK25	cysteine-rich RLK (RECEPTOR-like protein kinase) 25	1.31046	0.390079
orange1.1g041858m	AT1G24540.1	CYP86C1	cytochrome P450, family 86, subfamily C, polypeptide 1	1.31029	0.389889
orange1.1g043252m	AT3G14470.1		NB-ARC domain-containing disease resistance protein	1.30993	0.389486
orange1.1g039225m	AT3G11920.1		glutaredoxin-related	1.30991	0.389467
orange1.1g009858m	AT3G05660.1	AtRLP33,RLP33	receptor like protein 33	1.30938	0.388881
orange1.1g044938m	AT4G17500.1	ATERF-1,ERF-1	ethylene responsive element binding factor 1	1.30934	0.388843
orange1.1g007177m	AT2G42880.1	ATMPK20,MPK20	MAP kinase 20	1.3089	0.38836
orange1.1g034486m	AT5G02580.1		Plant protein 1589 of unknown function	1.30842	0.387821
orange1.1g030325m	AT5G22860.1		Serine carboxypeptidase S28 family protein	1.30834	0.387741
orange1.1g031370m	AT4G14270.1			1.3083	0.387698
orange1.1g015340m	AT2G18950.1	ATHPT,HPT1,TPT1,VTE2	homogentisate phytyltransferase 1	1.30809	0.387465
orange1.1g004667m	AT4G03560.1	ATCCH1,ATTPC1,FOU2,TPC1	two-pore channel 1	1.308	0.387366
orange1.1g031491m	AT5G35790.1	G6PD1	glucose-6-phosphate dehydrogenase 1	1.30712	0.386388
orange1.1g014333m	AT5G56300.1	GAMT2	gibberellic acid methyltransferase 2	1.30672	0.385953
orange1.1g043877m	AT1G78955.1	CAMS1	camelliol C synthase 1	1.3067	0.385929
orange1.1g039810m	AT4G27130.1		Translation initiation factor SUI1 family protein	1.30668	0.385911
orange1.1g030994m	AT1G28360.1	ATERF12,ERF12	ERF domain protein 12	1.30645	0.385648
orange1.1g014888m	AT5G01370.1	ACI1	ALC-interacting protein 1	1.30625	0.385433
orange1.1g004864m	AT1G02660.1		alpha/beta-Hydrolases superfamily protein	1.30611	0.385277
orange1.1g031261m	AT1G80920.1	J8	Chaperone DnaJ-domain superfamily protein	1.3061	0.385266
orange1.1g037245m	AT4G03460.1		Ankyrin repeat family protein	1.30575	0.384884
orange1.1g032440m	AT1G58190.1	AtRLP9,RLP9	receptor like protein 9	1.30552	0.384622
orange1.1g024911m	AT2G38470.1	ATWRKY33,WRKY33	WRKY DNA-binding protein 33	1.30519	0.384261
orange1.1g005027m	AT4G03560.1	ATCCH1,ATTPC1,FOU2,TPC1	two-pore channel 1	1.30498	0.384023
orange1.1g038038m	AT4G00500.1		alpha/beta-Hydrolases superfamily protein	1.30485	0.383882
orange1.1g031421m	AT3G02070.1		Cysteine proteinases superfamily protein	1.30477	0.383791
orange1.1g036802m	AT3G11260.1	WOX5	WUSCHEL related homeobox 5	1.30472	0.383745
orange1.1g048001m	AT1G29951.1	CPuORF35	conserved peptide upstream open reading frame 35	1.30437	0.38335
orange1.1g010735m	AT3G24503.1	ALDH1A,ALDH2C4,REF1	aldehyde dehydrogenase 2C4	1.30423	0.383197
orange1.1g027927m	AT3G45640.1	ATMAPK3,ATMPK3,MPK3	mitogen-activated protein kinase 3	1.30401	0.382951
orange1.1g014388m	AT5G41040.1		HXXXD-type acyl-transferase family protein	1.30398	0.38292
orange1.1g040130m	AT5G67250.1	SKIP2,VFB4	SKP1/ASK1-interacting protein 2	1.30393	0.382865
orange1.1g004536m	AT1G02660.1		alpha/beta-Hydrolases superfamily protein	1.30388	0.382813
orange1.1g017307m	AT2G26310.1		Chalcone-flavanone isomerase family protein	1.30385	0.382777
orange1.1g006846m	AT1G67900.2		Phototropic-responsive NPH3 family protein	1.30382	0.382741
orange1.1g019700m	AT2G03760.1	AtSOT1,AtSOT12,ATST1,RAR047,SOT12,ST,ST1	sulphotransferase 12	1.3034	0.382275
orange1.1g010359m	AT3G52970.1	CYP76G1	cytochrome P450, family 76, subfamily G, polypeptide 1	1.30333	0.382199
orange1.1g014866m	AT1G32790.1	CID11	CTC-interacting domain 11	1.30327	0.382135
orange1.1g026195m	AT1G03070.2		Bax inhibitor-1 family protein	1.30324	0.382101
orange1.1g017783m	AT2G38470.1	ATWRKY33,WRKY33	WRKY DNA-binding protein 33	1.30308	0.381931
orange1.1g042725m	AT5G37540.1		Eukaryotic aspartyl protease family protein	1.30284	0.381657
orange1.1g007832m	AT5G47780.1	GAUT4	galacturonosyltransferase 4	1.30256	0.381352
orange1.1g007443m	AT5G11380.1	DXPS3	1-deoxy-D-xylulose 5-phosphate synthase 3	1.30236	0.381127
orange1.1g029282m	AT1G80820.1	ATCCR2,CCR2	cinnamoyl coa reductase	1.30217	0.380923
orange1.1g048677m	AT5G49290.1	ATRLP56,RLP56	receptor like protein 56	1.30197	0.380698
orange1.1g039906m	AT4G38840.1		SAUR-like auxin-responsive protein family	1.30186	0.380574
orange1.1g029298m	AT4G25780.1		CAP (Cysteine-rich secretory proteins, Antigen 5, and Pathogenesis-related 1 protein) superfamily protein	1.30177	0.380477
orange1.1g033193m	AT5G50720.1	ATHVA22E,HVA22E	HVA22 homologue E	1.30164	0.380327
orange1.1g000691m	AT1G71220.1	EBS1,PSL2,UGGT	UDP-glucose:glycoprotein glucosyltransferases;transferases, transferring hexosyl groups;transferases, transferring glycosyl groups	1.30154	0.380223
orange1.1g043147m	AT1G72520.1		PLAT/LH2 domain-containing lipoxygenase family protein	1.3013	0.379954
orange1.1g046171m	AT4G02630.1		Protein kinase superfamily protein	1.30098	0.379599
orange1.1g031026m	AT5G47060.1		Protein of unknown function (DUF581)	1.30027	0.378815
orange1.1g033176m	AT2G18196.1		Heavy metal transport/detoxification superfamily protein	1.30024	0.37878
orange1.1g038460m	AT5G46220.1		Protein of unknown function (DUF616)	1.29967	0.378143
orange1.1g047911m	AT3G25882.1	NIMIN-2	NIM1-interacting 2	1.29954	0.378006
orange1.1g022626m	AT1G48910.1	YUC10	Flavin-containing monooxygenase family protein	1.29938	0.377818
orange1.1g019753m	AT1G44350.1	ILL6	IAA-leucine resistant (ILR)-like gene 6	1.29898	0.377383
orange1.1g047095m	AT3G21630.1	CERK1,LYSM RLK1	chitin elicitor receptor kinase 1	1.29857	0.37692
orange1.1g011551m	AT5G55180.2		O-Glycosyl hydrolases family 17 protein	1.29842	0.376757
orange1.1g034351m	AT5G43260.1		chaperone protein dnaJ-related	1.29799	0.376279
orange1.1g040821m	AT1G07400.1		HSP20-like chaperones superfamily protein	1.29796	0.376241
orange1.1g047244m	AT2G29220.1		Concanavalin A-like lectin protein kinase family protein	1.29795	0.376232
orange1.1g034767m	AT5G18150.1		Methyltransferase-related protein	1.29779	0.376055
orange1.1g025683m	AT3G45640.1	ATMAPK3,ATMPK3,MPK3	mitogen-activated protein kinase 3	1.29774	0.375997
orange1.1g032472m	AT5G39820.1	anac094,NAC094	NAC domain containing protein 94	1.29763	0.375882
orange1.1g032697m	AT2G32720.1	ATCB5-B,B5 #4,CB5-B	cytochrome B5 isoform B	1.29758	0.375826
orange1.1g012219m	AT4G08850.1		Leucine-rich repeat receptor-like protein kinase family protein	1.2974	0.375625
orange1.1g025735m	AT1G74950.1	JAZ2,TIFY10B	TIFY domain/Divergent CCT motif family protein	1.29727	0.375481
orange1.1g031482m	AT5G26170.1	ATWRKY50,WRKY50	WRKY DNA-binding protein 50	1.29693	0.375096
orange1.1g005426m	AT4G03560.1	ATCCH1,ATTPC1,FOU2,TPC1	two-pore channel 1	1.29667	0.374806
orange1.1g029280m	AT2G46680.1	ATHB-7,ATHB7,HB-7	homeobox 7	1.29625	0.374346
orange1.1g045128m	AT2G29420.1	ATGSTU7,GST25,GSTU7	glutathione S-transferase tau 7	1.296	0.37406
orange1.1g039445m	AT1G08080.1	ACA7,ATACA7	alpha carbonic anhydrase 7	1.29595	0.374006
orange1.1g005426m	AT4G03560.1	ATCCH1,ATTPC1,FOU2,TPC1	two-pore channel 1	1.29583	0.373877
orange1.1g005722m	AT5G35840.1	PHYC	phytochrome C	1.29578	0.373815
orange1.1g024647m	AT2G41380.1		S-adenosyl-L-methionine-dependent methyltransferases superfamily protein	1.29545	0.373458
orange1.1g007832m	AT5G47780.1	GAUT4	galacturonosyltransferase 4	1.29525	0.373226
orange1.1g013005m	AT4G14580.1	CIPK4,SnRK3.3	CBL-interacting protein kinase 4	1.29523	0.373206
orange1.1g039554m	AT1G02190.1		Fatty acid hydroxylase superfamily	1.29522	0.373194
orange1.1g023293m	AT2G02960.4		RING/FYVE/PHD zinc finger superfamily protein	1.29508	0.373041
orange1.1g017084m	AT1G44350.1	ILL6	IAA-leucine resistant (ILR)-like gene 6	1.29504	0.372993
orange1.1g042047m	AT4G32280.1	IAA29	indole-3-acetic acid inducible 29	1.29472	0.372635
orange1.1g034448m	AT5G66985.1			1.29469	0.372606
orange1.1g038284m	AT1G64160.1		Disease resistance-responsive (dirigent-like protein) family protein	1.29465	0.372562
orange1.1g016586m	AT1G76490.1	HMG1,HMGR1	hydroxy methylglutaryl CoA reductase 1	1.29456	0.372462
orange1.1g034631m	AT2G37940.1	AtIPCS2	Arabidopsis Inositol phosphorylceramide synthase 2	1.29451	0.372401
orange1.1g021048m	AT3G22060.1		Receptor-like protein kinase-related family protein	1.29422	0.372082
orange1.1g033245m	AT4G13950.1	RALFL31	ralf-like 31	1.29405	0.371888
orange1.1g016270m	AT1G12990.1		beta-1,4-N-acetylglucosaminyltransferase family protein	1.2939	0.371724
orange1.1g036970m	AT2G31880.1	EVR,SOBIR1	Leucine-rich repeat protein kinase family protein	1.29368	0.371484
orange1.1g016310m	AT2G35160.1	SGD9,SUVH5	SU(VAR)3-9 homolog 5	1.29362	0.371417
orange1.1g018064m	AT5G40780.1	LHT1	lysine histidine transporter 1	1.29361	0.371405
orange1.1g032677m	AT5G04760.1		Duplicated homeodomain-like superfamily protein	1.29353	0.371319
orange1.1g031260m	AT3G25600.1		Calcium-binding EF-hand family protein	1.29337	0.371136
orange1.1g008234m	AT3G21670.1		Major facilitator superfamily protein	1.29331	0.371065
orange1.1g044508m	AT1G28380.1	NSL1	MAC/Perforin domain-containing protein	1.29327	0.371029
orange1.1g008966m	AT4G16760.2	ACX1,ATACX1	acyl-CoA oxidase 1	1.29305	0.37078
orange1.1g033361m	AT3G02070.1		Cysteine proteinases superfamily protein	1.29276	0.370458
orange1.1g004218m	AT3G47570.1		Leucine-rich repeat protein kinase family protein	1.29274	0.370433
orange1.1g043493m	AT5G66940.1		Dof-type zinc finger DNA-binding family protein	1.29272	0.370409
orange1.1g027898m	AT5G42570.1		B-cell receptor-associated 31-like	1.29225	0.369887
orange1.1g030350m	AT5G20885.1		RING/U-box superfamily protein	1.2922	0.369835
orange1.1g041195m	AT1G32350.1	AOX1D	alternative oxidase 1D	1.29209	0.369705
orange1.1g034373m	AT3G01516.1			1.29171	0.369278
orange1.1g012188m	AT4G24140.1		alpha/beta-Hydrolases superfamily protein	1.29153	0.36908
orange1.1g037612m	AT5G66200.1	ARO2	armadillo repeat only 2	1.29143	0.36897
orange1.1g039406m	AT3G24550.1	ATPERK1,PERK1	proline extensin-like receptor kinase 1	1.29124	0.368761
orange1.1g045040m	AT1G65690.1		Late embryogenesis abundant (LEA) hydroxyproline-rich glycoprotein family	1.29111	0.368613
orange1.1g034076m	AT1G73965.1	CLE13	CLAVATA3/ESR-RELATED 13	1.29081	0.368277
orange1.1g038485m	AT5G49290.1	ATRLP56,RLP56	receptor like protein 56	1.2908	0.36827
orange1.1g037752m	AT5G17680.1		disease resistance protein (TIR-NBS-LRR class), putative	1.29058	0.368018
orange1.1g040480m	AT2G31880.1	EVR,SOBIR1	Leucine-rich repeat protein kinase family protein	1.29052	0.367955
orange1.1g011701m	AT3G26380.1		Melibiase family protein	1.29049	0.367921
orange1.1g041256m	AT5G54160.1	ATOMT1,OMT1	O-methyltransferase 1	1.29042	0.367837
orange1.1g020632m	AT2G42240.1		RNA-binding (RRM/RBD/RNP motifs) family protein	1.29022	0.367615
orange1.1g027331m	AT3G02070.1		Cysteine proteinases superfamily protein	1.29016	0.367546
orange1.1g009595m	AT2G31880.1	EVR,SOBIR1	Leucine-rich repeat protein kinase family protein	1.29007	0.367447
orange1.1g047335m	AT4G39340.1		Protein of unknown function (DUF1278)	1.28957	0.366892
orange1.1g030931m	AT3G03120.1	ARFB1C,ATARFB1C	ADP-ribosylation factor B1C	1.28957	0.366886
orange1.1g034133m	AT1G07660.1		Histone superfamily protein	1.28953	0.366847
orange1.1g028383m	AT5G39670.1		Calcium-binding EF-hand family protein	1.28946	0.366762
orange1.1g045855m	AT4G39340.1		Protein of unknown function (DUF1278)	1.28945	0.36675
orange1.1g022182m	AT1G48910.1	YUC10	Flavin-containing monooxygenase family protein	1.28928	0.366565
orange1.1g019755m	AT3G57270.1	BG1	beta-1,3-glucanase 1	1.28887	0.366105
orange1.1g000377m	AT2G28290.1	CHR3,SYD	P-loop containing nucleoside triphosphate hydrolases superfamily protein	1.2887	0.365916
orange1.1g038640m	AT1G67920.1			1.28857	0.365773
orange1.1g045477m	AT5G54160.1	ATOMT1,OMT1	O-methyltransferase 1	1.28846	0.36565
orange1.1g047603m	AT5G61190.1		putative endonuclease or glycosyl hydrolase with C2H2-type zinc finger domain	1.28841	0.365589
orange1.1g004536m	AT1G02660.1		alpha/beta-Hydrolases superfamily protein	1.2881	0.365243
orange1.1g025991m	AT1G74950.1	JAZ2,TIFY10B	TIFY domain/Divergent CCT motif family protein	1.28787	0.364987
orange1.1g044567m	AT3G48510.1			1.28763	0.364719
orange1.1g014140m	AT2G31880.1	EVR,SOBIR1	Leucine-rich repeat protein kinase family protein	1.28748	0.364549
orange1.1g015137m	AT3G24503.1	ALDH1A,ALDH2C4,REF1	aldehyde dehydrogenase 2C4	1.28735	0.36441
orange1.1g047000m	AT5G54160.1	ATOMT1,OMT1	O-methyltransferase 1	1.28727	0.364314
orange1.1g006846m	AT1G67900.2		Phototropic-responsive NPH3 family protein	1.28671	0.363689
orange1.1g010363m	AT2G26640.1	KCS11	3-ketoacyl-CoA synthase 11	1.28669	0.363664
orange1.1g046605m	AT4G34131.1	UGT73B3	UDP-glucosyl transferase 73B3	1.28668	0.363657
orange1.1g032643m	AT1G10586.2		basic helix-loop-helix (bHLH) DNA-binding superfamily protein	1.28668	0.363651
orange1.1g023420m	AT2G46940.1			1.28666	0.363635
orange1.1g011879m	AT4G33220.1	ATPME44,PME44	pectin methylesterase 44	1.28652	0.36347
orange1.1g035862m	AT5G47070.1		Protein kinase superfamily protein	1.28631	0.363239
orange1.1g017243m	AT4G16760.1	ACX1,ATACX1	acyl-CoA oxidase 1	1.28615	0.363059
orange1.1g038413m	AT1G75280.1		NmrA-like negative transcriptional regulator family protein	1.28597	0.362851
orange1.1g019517m	AT5G47240.1	atnudt8,NUDT8	nudix hydrolase homolog 8	1.28577	0.362629
orange1.1g040518m	AT1G49010.1		Duplicated homeodomain-like superfamily protein	1.28567	0.362515
orange1.1g000577m	AT4G24680.1	MOS1	modifier of snc1	1.28565	0.3625
orange1.1g028517m	AT2G03430.1		Ankyrin repeat family protein	1.28553	0.36236
orange1.1g033674m	AT1G78380.1	ATGSTU19,GST8,GSTU19	glutathione S-transferase TAU 19	1.28538	0.362196
orange1.1g023063m	AT1G68570.1		Major facilitator superfamily protein	1.28514	0.361927
orange1.1g025440m	AT2G02800.2	APK2B	protein kinase 2B	1.28512	0.361902
orange1.1g018796m	AT5G06720.1	ATPA2,PA2	peroxidase 2	1.28497	0.361737
orange1.1g027331m	AT3G02070.1		Cysteine proteinases superfamily protein	1.28495	0.361711
orange1.1g047298m	AT1G14200.1		RING/U-box superfamily protein	1.28455	0.361261
orange1.1g020014m	AT5G60800.1		Heavy metal transport/detoxification superfamily protein	1.28451	0.361215
orange1.1g031178m	AT5G47710.2		Calcium-dependent lipid-binding (CaLB domain) family protein	1.28437	0.361063
orange1.1g024654m	AT2G34430.1	LHB1B1,LHCB1.4	light-harvesting chlorophyll-protein complex II subunit B1	1.28435	0.361043
orange1.1g045999m	AT2G22900.1		Galactosyl transferase GMA12/MNN10 family protein	1.28417	0.360835
orange1.1g039046m	AT3G57240.1	BG3	beta-1,3-glucanase 3	1.28412	0.360784
orange1.1g041666m	AT4G09760.2		Protein kinase superfamily protein	1.28407	0.360719
orange1.1g023431m	AT5G57560.1	TCH4,XTH22	Xyloglucan endotransglucosylase/hydrolase family protein	1.28391	0.36054
orange1.1g041237m	AT2G15680.1		Calcium-binding EF-hand family protein	1.28381	0.36043
orange1.1g005722m	AT5G35840.1	PHYC	phytochrome C	1.28374	0.360351
orange1.1g019007m	AT2G19260.1		RING/FYVE/PHD zinc finger superfamily protein	1.28346	0.360037
orange1.1g047808m	AT4G39340.1		Protein of unknown function (DUF1278)	1.28339	0.359961
orange1.1g023714m	AT2G38550.1		Transmembrane proteins 14C	1.28339	0.359956
orange1.1g024807m	AT1G08710.2		F-box family protein	1.28329	0.359842
orange1.1g041228m	AT3G59080.1		Eukaryotic aspartyl protease family protein	1.28325	0.359799
orange1.1g014025m	AT5G60410.2	ATSIZ1,SIZ1	DNA-binding protein with MIZ/SP-RING zinc finger, PHD-finger and SAP domain	1.28282	0.359323
orange1.1g042053m	AT3G48290.2	CYP71A24	cytochrome P450, family 71, subfamily A, polypeptide 24	1.28278	0.359272
orange1.1g030870m	AT2G15570.1	ATHM3,ATM3,GAT1,TRX-M3	Thioredoxin superfamily protein	1.28259	0.359057
orange1.1g017440m	AT5G43300.1		PLC-like phosphodiesterases superfamily protein	1.2824	0.358848
orange1.1g013005m	AT4G14580.1	CIPK4,SnRK3.3	CBL-interacting protein kinase 4	1.28238	0.358828
orange1.1g032342m	AT2G44310.1		Calcium-binding EF-hand family protein	1.28222	0.358641
orange1.1g021627m	AT5G43300.1		PLC-like phosphodiesterases superfamily protein	1.2821	0.358512
orange1.1g032697m	AT2G32720.1	ATCB5-B,B5 #4,CB5-B	cytochrome B5 isoform B	1.28205	0.358451
orange1.1g031505m	AT3G45640.1	ATMAPK3,ATMPK3,MPK3	mitogen-activated protein kinase 3	1.28199	0.358383
orange1.1g007050m	AT2G42880.1	ATMPK20,MPK20	MAP kinase 20	1.2817	0.358055
orange1.1g047563m	AT1G74190.1	AtRLP15,RLP15	receptor like protein 15	1.28137	0.357691
orange1.1g036970m	AT2G31880.1	EVR,SOBIR1	Leucine-rich repeat protein kinase family protein	1.28134	0.357658
orange1.1g042753m	AT1G73880.1	UGT89B1	UDP-glucosyl transferase 89B1	1.281	0.357273
orange1.1g021947m	AT2G02800.2	APK2B	protein kinase 2B	1.28082	0.357062
orange1.1g004465m	AT3G52890.2	KIPK	KCBP-interacting protein kinase	1.28081	0.357062
orange1.1g032520m	AT5G15190.1			1.28077	0.357006
orange1.1g037127m	AT4G35160.1		O-methyltransferase family protein	1.28071	0.356949
orange1.1g031151m	AT5G36930.2		Disease resistance protein (TIR-NBS-LRR class) family	1.2807	0.356937
orange1.1g047339m	AT5G05320.1		FAD/NAD(P)-binding oxidoreductase family protein	1.28043	0.35663
orange1.1g013526m	AT3G24503.1	ALDH1A,ALDH2C4,REF1	aldehyde dehydrogenase 2C4	1.28043	0.356623
orange1.1g007050m	AT2G42880.1	ATMPK20,MPK20	MAP kinase 20	1.28009	0.356241
orange1.1g012627m	AT1G77210.1	AtSTP14,STP14	sugar transporter 14	1.27997	0.356113
orange1.1g007197m	AT2G20370.1	KAM1,MUR3	Exostosin family protein	1.27995	0.356089
orange1.1g011735m	AT1G67900.3		Phototropic-responsive NPH3 family protein	1.27957	0.355658
orange1.1g044971m	AT1G29920.1	AB165,CAB2,LHCB1.1	chlorophyll A/B-binding protein 2	1.2795	0.355578
orange1.1g031268m	AT3G26690.1	ATNUDT13,ATNUDX13,NUDX13	nudix hydrolase homolog 13	1.27948	0.355554
orange1.1g002833m	AT2G36380.1	ATPDR6,PDR6	pleiotropic drug resistance 6	1.27946	0.355538
orange1.1g016519m	AT1G48910.1	YUC10	Flavin-containing monooxygenase family protein	1.27944	0.355516
orange1.1g021095m	AT5G05140.1		Transcription elongation factor (TFIIS) family protein	1.27938	0.355445
orange1.1g008302m	AT4G16760.1	ACX1,ATACX1	acyl-CoA oxidase 1	1.2793	0.355354
orange1.1g041666m	AT4G09760.2		Protein kinase superfamily protein	1.27925	0.355303
orange1.1g000081m	AT1G02080.2		transcription regulators	1.27925	0.355302
orange1.1g026255m	AT5G40170.1	AtRLP54,RLP54	receptor like protein 54	1.27905	0.355072
orange1.1g036483m	AT1G69730.1		Wall-associated kinase family protein	1.27883	0.354819
orange1.1g045109m	AT3G28850.1		Glutaredoxin family protein	1.2788	0.354787
orange1.1g036554m	AT4G12640.1		RNA recognition motif (RRM)-containing protein	1.27855	0.354504
orange1.1g011360m	AT2G31880.1	EVR,SOBIR1	Leucine-rich repeat protein kinase family protein	1.27854	0.354497
orange1.1g027486m	AT2G29420.1	ATGSTU7,GST25,GSTU7	glutathione S-transferase tau 7	1.27852	0.354469
orange1.1g043449m	AT5G54160.1	ATOMT1,OMT1	O-methyltransferase 1	1.27851	0.35446
orange1.1g039696m	AT2G36450.1	HRD	Integrase-type DNA-binding superfamily protein	1.2782	0.354111
orange1.1g031832m	AT3G02790.1		zinc finger (C2H2 type) family protein	1.27819	0.354097
orange1.1g024475m	AT3G51460.1	RHD4	Phosphoinositide phosphatase family protein	1.27811	0.35401
orange1.1g047787m	AT1G45180.1		RING/U-box superfamily protein	1.27764	0.353482
orange1.1g044132m	AT2G25735.1			1.27728	0.353071
orange1.1g026944m	AT2G02990.1	ATRNS1,RNS1	ribonuclease 1	1.27725	0.353036
orange1.1g031365m	AT1G07400.1		HSP20-like chaperones superfamily protein	1.27718	0.352963
orange1.1g048172m	AT3G15540.1	IAA19,MSG2	indole-3-acetic acid inducible 19	1.27712	0.352899
orange1.1g039426m	AT4G16820.1	PLA-I{beta]2	alpha/beta-Hydrolases superfamily protein	1.27695	0.3527
orange1.1g005401m	AT4G28490.1	HAE,RLK5	Leucine-rich receptor-like protein kinase family protein	1.27677	0.352495
orange1.1g011612m	AT3G25140.1	GAUT8,QUA1	Nucleotide-diphospho-sugar transferases superfamily protein	1.27674	0.35247
orange1.1g037462m	AT2G24030.2		zinc ion binding;nucleic acid binding	1.27632	0.351986
orange1.1g011381m	AT4G01070.1	GT72B1,UGT72B1	UDP-Glycosyltransferase superfamily protein	1.27622	0.351878
orange1.1g000984m	AT1G02520.1	PGP11	P-glycoprotein 11	1.27607	0.351707
orange1.1g026163m	AT3G05660.1	AtRLP33,RLP33	receptor like protein 33	1.27601	0.351641
orange1.1g029703m	AT5G06690.1	WCRKC1	WCRKC thioredoxin 1	1.2759	0.351516
orange1.1g024953m	AT2G01290.1	RPI2	ribose-5-phosphate isomerase 2	1.27583	0.351439
orange1.1g036637m	AT1G61190.1		LRR and NB-ARC domains-containing disease resistance protein	1.27579	0.351393
orange1.1g048189m	AT4G31500.1	ATR4,CYP83B1,RED1,RNT1,SUR2	cytochrome P450, family 83, subfamily B, polypeptide 1	1.2757	0.351288
orange1.1g042175m	AT4G36810.1	GGPS1	geranylgeranyl pyrophosphate synthase 1	1.2757	0.351288
orange1.1g032714m	AT5G53940.1		Yippee family putative zinc-binding protein	1.2756	0.351176
orange1.1g015130m	AT3G24503.1	ALDH1A,ALDH2C4,REF1	aldehyde dehydrogenase 2C4	1.27535	0.350894
orange1.1g024628m	AT4G01700.1		Chitinase family protein	1.27528	0.350816
orange1.1g029338m	AT2G46680.1	ATHB-7,ATHB7,HB-7	homeobox 7	1.27511	0.350619
orange1.1g025045m	AT1G77420.1		alpha/beta-Hydrolases superfamily protein	1.27491	0.350398
orange1.1g012008m	AT2G01070.1		Lung seven transmembrane receptor family protein	1.27472	0.350185
orange1.1g013013m	AT4G30340.1	ATDGK7,DGK7	diacylglycerol kinase 7	1.27455	0.349993
orange1.1g022918m	AT3G54440.2		glycoside hydrolase family 2 protein	1.27432	0.349725
orange1.1g044313m	AT1G78950.1		Terpenoid cyclases family protein	1.27417	0.349561
orange1.1g000560m	AT3G13080.1	ATMRP3,MRP3	multidrug resistance-associated protein 3	1.27408	0.34946
orange1.1g046524m	AT2G39700.1	ATEXP4,ATEXPA4,ATHEXP ALPHA 1.6,EXPA4	expansin A4	1.27391	0.349264
orange1.1g005107m	AT4G03560.1	ATCCH1,ATTPC1,FOU2,TPC1	two-pore channel 1	1.27384	0.349188
orange1.1g021205m	AT5G13920.1		GRF zinc finger / Zinc knuckle protein	1.27366	0.348984
orange1.1g039030m	AT5G42650.1	AOS,CYP74A,DDE2	allene oxide synthase	1.27363	0.348952
orange1.1g032697m	AT2G32720.1	ATCB5-B,B5 #4,CB5-B	cytochrome B5 isoform B	1.27356	0.348871
orange1.1g016594m	AT2G18890.1		Protein kinase superfamily protein	1.27342	0.348713
orange1.1g002259m	AT1G64060.1	ATRBOH F,ATRBOHF,RBOH F,RBOHAP108,RBOHF	respiratory burst oxidase protein F	1.27333	0.348601
orange1.1g010665m	AT5G24470.1	APRR5,PRR5	pseudo-response regulator 5	1.27317	0.348421
orange1.1g012361m	AT1G71110.1			1.27289	0.348104
orange1.1g030820m	AT2G31380.1	STH	salt tolerance homologue	1.27287	0.348084
orange1.1g042702m	AT4G39340.1		Protein of unknown function (DUF1278)	1.27286	0.348073
orange1.1g015031m	AT3G24503.1	ALDH1A,ALDH2C4,REF1	aldehyde dehydrogenase 2C4	1.27282	0.348029
orange1.1g000984m	AT1G02520.1	PGP11	P-glycoprotein 11	1.27273	0.34793
orange1.1g017419m	AT5G43060.1		Granulin repeat cysteine protease family protein	1.27261	0.347795
orange1.1g031421m	AT3G02070.1		Cysteine proteinases superfamily protein	1.27261	0.347787
orange1.1g043147m	AT1G72520.1		PLAT/LH2 domain-containing lipoxygenase family protein	1.27252	0.347692
orange1.1g014459m	AT3G61540.1		alpha/beta-Hydrolases superfamily protein	1.27244	0.347595
orange1.1g040225m	AT3G11690.1			1.27233	0.347476
orange1.1g008205m	AT3G51480.1	ATGLR3.6,GLR3.6	glutamate receptor 3.6	1.27211	0.347225
orange1.1g037522m	AT2G45970.1	CYP86A8,LCR	cytochrome P450, family 86, subfamily A, polypeptide 8	1.27206	0.34717
orange1.1g038414m	AT3G26310.1	CYP71B35	cytochrome P450, family 71, subfamily B, polypeptide 35	1.27206	0.347169
orange1.1g038739m	AT3G11080.1	AtRLP35,RLP35	receptor like protein 35	1.2719	0.346982
orange1.1g023679m	AT3G12650.1			1.27181	0.346878
orange1.1g002259m	AT1G64060.1	ATRBOH F,ATRBOHF,RBOH F,RBOHAP108,RBOHF	respiratory burst oxidase protein F	1.27175	0.346821
orange1.1g027604m	AT3G01860.1			1.27171	0.346771
orange1.1g007696m	AT5G46050.1	ATPTR3,PTR3	peptide transporter 3	1.27146	0.346487
orange1.1g026890m	AT3G56360.1			1.27137	0.346384
orange1.1g037705m	AT1G17060.1	CYP72C1,SOB7	cytochrome p450 72c1	1.27135	0.346356
orange1.1g044874m	AT4G05230.1		Ubiquitin-like superfamily protein	1.27134	0.346353
orange1.1g013289m	AT2G30630.1		P-loop containing nucleoside triphosphate hydrolases superfamily protein	1.27128	0.346287
orange1.1g042079m	AT3G56380.1	ARR17,RR17	response regulator 17	1.27118	0.346173
orange1.1g016918m	AT3G22970.1		Protein of unknown function (DUF506)	1.27112	0.346096
orange1.1g038171m	AT4G31500.1	ATR4,CYP83B1,RED1,RNT1,SUR2	cytochrome P450, family 83, subfamily B, polypeptide 1	1.27108	0.346058
orange1.1g018638m	AT1G65410.1	ATNAP11,NAP11,TGD3	non-intrinsic ABC protein 11	1.271	0.34596
orange1.1g048590m	AT4G38060.1			1.27089	0.34584
orange1.1g009340m	AT1G69730.1		Wall-associated kinase family protein	1.27088	0.345825
orange1.1g000541m	AT1G15520.1	ABCG40,ATABCG40,ATPDR12,PDR12	pleiotropic drug resistance 12	1.27085	0.345798
orange1.1g007504m	AT4G16760.1	ACX1,ATACX1	acyl-CoA oxidase 1	1.27072	0.345647
orange1.1g024703m	AT1G42990.1	ATBZIP60,BZIP60	basic region/leucine zipper motif 60	1.27064	0.345555
orange1.1g004667m	AT4G03560.1	ATCCH1,ATTPC1,FOU2,TPC1	two-pore channel 1	1.2706	0.345516
orange1.1g010290m	AT3G25800.1	PDF1,PP2AA2,PR 65	protein phosphatase 2A subunit A2	1.2706	0.345504
orange1.1g005426m	AT4G03560.1	ATCCH1,ATTPC1,FOU2,TPC1	two-pore channel 1	1.27044	0.345332
orange1.1g004667m	AT4G03560.1	ATCCH1,ATTPC1,FOU2,TPC1	two-pore channel 1	1.27035	0.345225
orange1.1g031126m	AT3G18820.1	ATRAB7B,ATRABG3F,RAB71,RAB7B,RABG3F	RAB GTPase homolog G3F	1.27026	0.345122
orange1.1g012353m	AT4G11820.2	EMB2778,FKP1,HMGS,MVA1	hydroxymethylglutaryl-CoA synthase / HMG-CoA synthase / 3-hydroxy-3-methylglutaryl coenzyme A synthase	1.27019	0.345044
orange1.1g043760m	AT5G51160.1		Ankyrin repeat family protein	1.27016	0.345005
orange1.1g023510m	AT5G06720.1	ATPA2,PA2	peroxidase 2	1.26999	0.344816
orange1.1g033409m	AT4G21180.1	ATERDJ2B	DnaJ / Sec63 Brl domains-containing protein	1.26998	0.344809
orange1.1g048796m	AT5G10020.1		Leucine-rich receptor-like protein kinase family protein	1.26998	0.344801
orange1.1g028577m	AT4G25200.1	ATHSP23.6-MITO,HSP23.6-MITO	mitochondrion-localized small heat shock protein 23.6	1.26986	0.344669
orange1.1g004995m	AT4G03560.1	ATCCH1,ATTPC1,FOU2,TPC1	two-pore channel 1	1.26981	0.34461
orange1.1g012705m	AT5G07720.1		Galactosyl transferase GMA12/MNN10 family protein	1.26959	0.344366
orange1.1g018153m	AT1G32170.1	XTH30,XTR4	xyloglucan endotransglucosylase/hydrolase 30	1.26951	0.344275
orange1.1g043947m	AT2G36870.1	XTH32	xyloglucan endotransglucosylase/hydrolase 32	1.26946	0.34421
orange1.1g005350m	AT4G03560.1	ATCCH1,ATTPC1,FOU2,TPC1	two-pore channel 1	1.26944	0.344189
orange1.1g027687m	AT1G51100.1			1.26938	0.344119
orange1.1g006138m	AT3G51895.1	AST12,SULTR3;1	sulfate transporter 3;1	1.26937	0.344111
orange1.1g005027m	AT4G03560.1	ATCCH1,ATTPC1,FOU2,TPC1	two-pore channel 1	1.26918	0.343899
orange1.1g036133m	AT4G16990.2	RLM3	disease resistance protein (TIR-NBS class), putative	1.26881	0.343471
orange1.1g005107m	AT4G03560.1	ATCCH1,ATTPC1,FOU2,TPC1	two-pore channel 1	1.26875	0.34341
orange1.1g021372m	AT5G35360.1	CAC2	acetyl Co-enzyme a carboxylase biotin carboxylase subunit	1.26873	0.343387
orange1.1g020699m	AT2G36810.1		ARM repeat superfamily protein	1.26867	0.343317
orange1.1g024020m	AT1G05010.1	ACO4,EAT1,EFE	ethylene-forming enzyme	1.26862	0.343258
orange1.1g011192m	AT5G24470.1	APRR5,PRR5	pseudo-response regulator 5	1.26862	0.343258
orange1.1g000246m	AT1G02080.2		transcription regulators	1.26857	0.343201
orange1.1g036753m	AT3G14470.1		NB-ARC domain-containing disease resistance protein	1.26812	0.342693
orange1.1g030216m	AT1G71000.1		Chaperone DnaJ-domain superfamily protein	1.26797	0.342523
orange1.1g020367m	AT2G18950.1	ATHPT,HPT1,TPT1,VTE2	homogentisate phytyltransferase 1	1.26785	0.342385
orange1.1g033311m	AT5G25450.1		Cytochrome bd ubiquinol oxidase, 14kDa subunit	1.2678	0.342323
orange1.1g024229m	AT3G61850.1	DAG1	Dof-type zinc finger DNA-binding family protein	1.2675	0.341985
orange1.1g019949m	AT4G21200.1	ATGA2OX8,GA2OX8	gibberellin 2-oxidase 8	1.26743	0.341906
orange1.1g031192m	AT3G13480.1			1.26736	0.341824
orange1.1g034153m	AT5G60460.1		Preprotein translocase Sec, Sec61-beta subunit protein	1.26735	0.341811
orange1.1g032891m	AT3G15351.2			1.26722	0.341671
orange1.1g031151m	AT5G36930.2		Disease resistance protein (TIR-NBS-LRR class) family	1.26717	0.341611
orange1.1g037089m	AT5G58140.4	NPL1,PHOT2	phototropin 2	1.26708	0.341512
orange1.1g002454m	AT2G29120.1	ATGLR2.7,GLR2.7	glutamate receptor 2.7	1.26704	0.341459
orange1.1g008374m	AT5G06740.1		Concanavalin A-like lectin protein kinase family protein	1.26697	0.341388
orange1.1g011119m	AT1G02270.1		Calcium-binding endonuclease/exonuclease/phosphatase family	1.26695	0.341357
orange1.1g006959m	AT2G38650.1	GAUT7,LGT7	galacturonosyltransferase 7	1.26687	0.341273
orange1.1g046776m	AT1G52800.1		2-oxoglutarate (2OG) and Fe(II)-dependent oxygenase superfamily protein	1.26684	0.341238
orange1.1g025155m	AT3G25780.1	AOC3	allene oxide cyclase 3	1.26681	0.341202
orange1.1g040051m	AT2G34960.1	CAT5	cationic amino acid transporter 5	1.26676	0.341144
orange1.1g028712m	AT3G20600.1	NDR1	Late embryogenesis abundant (LEA) hydroxyproline-rich glycoprotein family	1.26634	0.340666
orange1.1g039030m	AT5G42650.1	AOS,CYP74A,DDE2	allene oxide synthase	1.26592	0.340184
orange1.1g020177m	AT1G70210.1	ATCYCD1;1,CYCD1;1	CYCLIN D1;1	1.26582	0.340072
orange1.1g027825m	AT1G64500.1		Glutaredoxin family protein	1.26577	0.340017
orange1.1g036963m	AT5G61890.1		Integrase-type DNA-binding superfamily protein	1.26567	0.339897
orange1.1g039934m	AT3G27060.1	ATTSO2,TSO2	Ferritin/ribonucleotide reductase-like family protein	1.26562	0.339844
orange1.1g009734m	AT5G24470.1	APRR5,PRR5	pseudo-response regulator 5	1.2656	0.33982
orange1.1g019985m	AT3G11820.1	AT-SYR1,ATSYP121,ATSYR1,PEN1,SYP121,SYR1	syntaxin of plants 121	1.2654	0.339593
orange1.1g009772m	AT1G47670.1		Transmembrane amino acid transporter family protein	1.26519	0.339349
orange1.1g021196m	AT5G49290.1	ATRLP56,RLP56	receptor like protein 56	1.26515	0.339314
orange1.1g026438m	AT2G31380.1	STH	salt tolerance homologue	1.26506	0.339201
orange1.1g006628m	AT4G32510.1		HCO3- transporter family	1.26482	0.338936
orange1.1g031838m	AT2G03430.1		Ankyrin repeat family protein	1.26479	0.338902
orange1.1g038120m	AT3G26040.1		HXXXD-type acyl-transferase family protein	1.26474	0.338837
orange1.1g037447m	AT3G46530.1	RPP13	NB-ARC domain-containing disease resistance protein	1.2646	0.338685
orange1.1g012242m	AT5G39090.1		HXXXD-type acyl-transferase family protein	1.2646	0.338684
orange1.1g008561m	AT3G25140.1	GAUT8,QUA1	Nucleotide-diphospho-sugar transferases superfamily protein	1.26457	0.338652
orange1.1g044780m	AT5G01750.2		Protein of unknown function (DUF567)	1.26439	0.33844
orange1.1g028632m	AT3G21570.1			1.26425	0.33828
orange1.1g046027m	AT4G12910.1	scpl20	serine carboxypeptidase-like 20	1.26397	0.337965
orange1.1g005658m	AT5G24810.1		ABC1 family protein	1.26389	0.337868
orange1.1g033763m	AT5G67490.1			1.26385	0.337829
orange1.1g007059m	AT3G48010.1	ATCNGC16,CNGC16	cyclic nucleotide-gated channel 16	1.26382	0.337794
orange1.1g017627m	AT1G33260.2		Protein kinase superfamily protein	1.26368	0.337637
orange1.1g034041m	AT2G29350.2	SAG13	senescence-associated gene 13	1.26367	0.337625
orange1.1g021867m	AT4G35160.1		O-methyltransferase family protein	1.26355	0.337481
orange1.1g019546m	AT2G40340.1	AtERF48,DREB2C	Integrase-type DNA-binding superfamily protein	1.26306	0.336919
orange1.1g045411m	AT1G79180.1	ATMYB63,MYB63	myb domain protein 63	1.26274	0.336562
orange1.1g047726m	AT3G01460.1	ATMBD9,MBD9	methyl-CPG-binding domain 9	1.26273	0.336542
orange1.1g003990m	AT4G19380.1		Long-chain fatty alcohol dehydrogenase family protein	1.26259	0.336385
orange1.1g032017m	AT4G09030.1	AGP10,ATAGP10	arabinogalactan protein 10	1.26254	0.336324
orange1.1g030297m	AT4G24220.1	AWI31,VEP1	NAD(P)-binding Rossmann-fold superfamily protein	1.26246	0.336238
orange1.1g036600m	AT5G59540.1		2-oxoglutarate (2OG) and Fe(II)-dependent oxygenase superfamily protein	1.26246	0.336233
orange1.1g042984m	AT4G16950.1	RPP5	Disease resistance protein (TIR-NBS-LRR class) family	1.26203	0.335751
orange1.1g007523m	AT4G16760.1	ACX1,ATACX1	acyl-CoA oxidase 1	1.26201	0.335723
orange1.1g043833m	AT2G27260.1		Late embryogenesis abundant (LEA) hydroxyproline-rich glycoprotein family	1.26189	0.335582
orange1.1g039047m	AT2G28630.1	KCS12	3-ketoacyl-CoA synthase 12	1.26162	0.335272
orange1.1g031611m	AT1G08830.1	CSD1	copper/zinc superoxide dismutase 1	1.26161	0.335267
orange1.1g018764m	AT5G06720.1	ATPA2,PA2	peroxidase 2	1.26152	0.335162
orange1.1g012698m	AT4G26270.1	PFK3	phosphofructokinase 3	1.26147	0.335108
orange1.1g009492m	AT4G12300.1	CYP706A4	cytochrome P450, family 706, subfamily A, polypeptide 4	1.26145	0.335088
orange1.1g047670m	AT5G59530.1		2-oxoglutarate (2OG) and Fe(II)-dependent oxygenase superfamily protein	1.2614	0.335021
orange1.1g044310m	AT3G26040.1		HXXXD-type acyl-transferase family protein	1.26133	0.334944
orange1.1g011192m	AT5G24470.1	APRR5,PRR5	pseudo-response regulator 5	1.26131	0.334919
orange1.1g044631m	AT4G16950.1	RPP5	Disease resistance protein (TIR-NBS-LRR class) family	1.26118	0.334773
orange1.1g039066m	AT1G49470.1		Family of unknown function (DUF716)	1.26078	0.334312
orange1.1g027535m	AT1G80450.1		VQ motif-containing protein	1.26059	0.334096
orange1.1g041666m	AT4G09760.2		Protein kinase superfamily protein	1.26036	0.333832
orange1.1g030297m	AT4G24220.1	AWI31,VEP1	NAD(P)-binding Rossmann-fold superfamily protein	1.26033	0.333801
orange1.1g045477m	AT5G54160.1	ATOMT1,OMT1	O-methyltransferase 1	1.26011	0.333547
orange1.1g025833m	AT1G61560.1	ATMLO6,MLO6	Seven transmembrane MLO family protein	1.26001	0.333434
orange1.1g030968m	AT3G01860.1			1.25992	0.333332
orange1.1g003931m	AT1G35710.1		Protein kinase family protein with leucine-rich repeat domain	1.25985	0.333254
orange1.1g026124m	AT2G31380.1	STH	salt tolerance homologue	1.25985	0.33325
orange1.1g027772m	AT1G72920.1		Toll-Interleukin-Resistance (TIR) domain family protein	1.2598	0.333194
orange1.1g038144m	AT3G05858.1			1.2598	0.333192
orange1.1g044642m	AT5G59240.1		Ribosomal protein S8e family protein	1.25979	0.333187
orange1.1g008171m	AT4G38470.1		ACT-like protein tyrosine kinase family protein	1.25975	0.333133
orange1.1g019949m	AT4G21200.1	ATGA2OX8,GA2OX8	gibberellin 2-oxidase 8	1.25956	0.332921
orange1.1g009734m	AT5G24470.1	APRR5,PRR5	pseudo-response regulator 5	1.25951	0.332866
orange1.1g038455m	AT2G25470.1	AtRLP21,RLP21	receptor like protein 21	1.25946	0.332808
orange1.1g029065m	AT1G08125.1		S-adenosyl-L-methionine-dependent methyltransferases superfamily protein	1.25929	0.33261
orange1.1g042384m	AT3G52740.1			1.25914	0.332439
orange1.1g028365m	AT1G72610.1	ATGER1,GER1,GLP1	germin-like protein 1	1.25913	0.332425
orange1.1g038027m	AT2G45550.1	CYP76C4	cytochrome P450, family 76, subfamily C, polypeptide 4	1.25911	0.33241
orange1.1g028312m	AT3G54820.1	PIP2;5,PIP2D	plasma membrane intrinsic protein 2;5	1.25898	0.332261
orange1.1g007197m	AT2G20370.1	KAM1,MUR3	Exostosin family protein	1.25896	0.332228
orange1.1g044476m	AT2G22790.1			1.25883	0.332085
orange1.1g023667m	AT3G54440.2		glycoside hydrolase family 2 protein	1.25875	0.331991
orange1.1g004864m	AT1G02660.1		alpha/beta-Hydrolases superfamily protein	1.25863	0.331857
orange1.1g014933m	AT2G40090.1	ATATH9,ATH9	ABC2 homolog 9	1.25857	0.331791
orange1.1g020802m	AT4G18550.1		alpha/beta-Hydrolases superfamily protein	1.25848	0.331681
orange1.1g021264m	AT2G37770.2		NAD(P)-linked oxidoreductase superfamily protein	1.25845	0.331651
orange1.1g015780m	AT5G35735.1		Auxin-responsive family protein	1.25845	0.331648
orange1.1g012185m	AT2G02860.2	ATSUC3,ATSUT2,SUC3,SUT2	sucrose transporter 2	1.25828	0.331456
orange1.1g011907m	AT2G24280.1		alpha/beta-Hydrolases superfamily protein	1.25792	0.33104
orange1.1g036474m	AT5G57090.1	AGR,AGR1,ATPIN2,EIR1,PIN2,WAV6	Auxin efflux carrier family protein	1.2579	0.331012
orange1.1g041268m	AT3G10985.1	ATWI-12,SAG20,WI12	senescence associated gene 20	1.25776	0.330857
orange1.1g031232m	AT1G73540.1	atnudt21,NUDT21	nudix hydrolase homolog 21	1.25767	0.330754
orange1.1g029280m	AT2G46680.1	ATHB-7,ATHB7,HB-7	homeobox 7	1.25762	0.330696
orange1.1g037251m	AT1G04220.1	KCS2	3-ketoacyl-CoA synthase 2	1.25762	0.330691
orange1.1g029943m	AT2G32030.1		Acyl-CoA N-acyltransferases (NAT) superfamily protein	1.25761	0.330689
orange1.1g022158m	AT1G53580.1	ETHE1,GLX2-3,GLY3	glyoxalase II 3	1.25756	0.330625
orange1.1g003417m	AT4G02780.1	ABC33,ATCPS1,CPS,CPS1,GA1	Terpenoid cyclases/Protein prenyltransferases superfamily protein	1.25741	0.330456
orange1.1g017127m	AT1G10740.3		alpha/beta-Hydrolases superfamily protein	1.25726	0.330287
orange1.1g037205m	AT5G17680.1		disease resistance protein (TIR-NBS-LRR class), putative	1.25724	0.330262
orange1.1g018215m	AT4G24240.1	ATWRKY7,WRKY7	WRKY DNA-binding protein 7	1.25714	0.33014
orange1.1g013339m	AT2G24600.4		Ankyrin repeat family protein	1.257	0.329989
orange1.1g042783m	AT3G21240.1	4CL2,AT4CL2	4-coumarate:CoA ligase 2	1.25678	0.329729
orange1.1g032971m	AT5G67070.1	RALFL34	ralf-like 34	1.25651	0.329427
orange1.1g015088m	AT2G24580.1		FAD-dependent oxidoreductase family protein	1.25601	0.328846
orange1.1g044458m	AT5G54160.1	ATOMT1,OMT1	O-methyltransferase 1	1.25598	0.328816
orange1.1g018831m	AT3G44670.1		Disease resistance protein (TIR-NBS-LRR class) family	1.25596	0.328792
orange1.1g007064m	AT2G42880.1	ATMPK20,MPK20	MAP kinase 20	1.25578	0.328586
orange1.1g006998m	AT3G55760.2			1.25577	0.328572
orange1.1g015685m	AT4G24780.1		Pectin lyase-like superfamily protein	1.25565	0.328435
orange1.1g045318m	AT3G14470.1		NB-ARC domain-containing disease resistance protein	1.25557	0.32834
orange1.1g010138m	AT2G46710.1		Rho GTPase activating protein with PAK-box/P21-Rho-binding domain	1.25555	0.328322
orange1.1g011609m	AT5G65380.1		MATE efflux family protein	1.25531	0.328049
orange1.1g034193m	AT1G32410.4		Vacuolar protein sorting 55 (VPS55) family protein	1.25517	0.327886
orange1.1g043797m	AT2G44310.1		Calcium-binding EF-hand family protein	1.25508	0.327778
orange1.1g042372m	AT5G43350.1	ATPT1,PHT1;1	phosphate transporter 1;1	1.25497	0.327655
orange1.1g033603m	AT2G38540.1	ATLTP1,LP1,LTP1	lipid transfer protein 1	1.25485	0.327512
orange1.1g019864m	AT3G11170.1	FAD7,FADD	fatty acid desaturase 7	1.2547	0.327343
orange1.1g018849m	AT2G02970.1		GDA1/CD39 nucleoside phosphatase family protein	1.25456	0.327186
orange1.1g040877m	AT3G16510.1		Calcium-dependent lipid-binding (CaLB domain) family protein	1.25449	0.327102
orange1.1g003702m	AT5G41610.1	ATCHX18,CHX18	cation/H+ exchanger 18	1.25446	0.327063
orange1.1g044851m	AT1G54870.1		NAD(P)-binding Rossmann-fold superfamily protein	1.25446	0.327062
orange1.1g025223m	AT3G11170.1	FAD7,FADD	fatty acid desaturase 7	1.25439	0.326983
orange1.1g021056m	AT3G28480.1		Oxoglutarate/iron-dependent oxygenase	1.25426	0.326835
orange1.1g012179m	AT4G06536.1		SPla/RYanodine receptor (SPRY) domain-containing protein	1.25426	0.326832
orange1.1g040622m	AT5G64460.1		Phosphoglycerate mutase family protein	1.25415	0.326708
orange1.1g016134m	AT5G51980.1		Transducin/WD40 repeat-like superfamily protein	1.25408	0.326631
orange1.1g027247m	AT3G06760.1		Drought-responsive family protein	1.25401	0.326552
orange1.1g027524m	AT2G29420.1	ATGSTU7,GST25,GSTU7	glutathione S-transferase tau 7	1.25399	0.326525
orange1.1g021204m	AT5G65020.1	ANNAT2	annexin 2	1.25393	0.326459
orange1.1g000475m	AT3G13080.1	ATMRP3,MRP3	multidrug resistance-associated protein 3	1.25375	0.326244
orange1.1g047945m	AT3G21760.1	HYR1	UDP-Glycosyltransferase superfamily protein	1.25367	0.326153
orange1.1g030297m	AT4G24220.1	AWI31,VEP1	NAD(P)-binding Rossmann-fold superfamily protein	1.25364	0.326125
orange1.1g038104m	AT1G65890.1	AAE12	acyl activating enzyme 12	1.25361	0.326088
orange1.1g015137m	AT3G24503.1	ALDH1A,ALDH2C4,REF1	aldehyde dehydrogenase 2C4	1.2534	0.325851
orange1.1g010093m	AT4G34131.1	UGT73B3	UDP-glucosyl transferase 73B3	1.25333	0.325771
orange1.1g012843m	AT1G05160.1	ATKAO1,CYP88A3,KAO1	cytochrome P450, family 88, subfamily A, polypeptide 3	1.25315	0.325564
orange1.1g021391m	AT4G23420.2		NAD(P)-binding Rossmann-fold superfamily protein	1.25311	0.325508
orange1.1g026494m	AT1G78780.2		pathogenesis-related family protein	1.25307	0.325464
orange1.1g029795m	AT1G27950.1	LTPG1	glycosylphosphatidylinositol-anchored lipid protein transfer 1	1.25307	0.325463
orange1.1g041655m	AT2G31880.1	EVR,SOBIR1	Leucine-rich repeat protein kinase family protein	1.25296	0.325343
orange1.1g012353m	AT4G11820.2	EMB2778,FKP1,HMGS,MVA1	hydroxymethylglutaryl-CoA synthase / HMG-CoA synthase / 3-hydroxy-3-methylglutaryl coenzyme A synthase	1.25292	0.325296
orange1.1g007050m	AT2G42880.1	ATMPK20,MPK20	MAP kinase 20	1.25279	0.32515
orange1.1g018855m	AT2G38380.1		Peroxidase superfamily protein	1.25263	0.32496
orange1.1g022937m	AT3G12320.1			1.25233	0.324619
orange1.1g013672m	AT2G03200.1		Eukaryotic aspartyl protease family protein	1.25232	0.324601
orange1.1g032300m	AT5G64180.1			1.2523	0.32458
orange1.1g024703m	AT1G42990.1	ATBZIP60,BZIP60	basic region/leucine zipper motif 60	1.25219	0.324449
orange1.1g033528m	AT3G55380.2	UBC14	ubiquitin-conjugating enzyme 14	1.25208	0.32433
orange1.1g004548m	AT4G03560.1	ATCCH1,ATTPC1,FOU2,TPC1	two-pore channel 1	1.25197	0.324195
orange1.1g016585m	AT1G25550.1		myb-like transcription factor family protein	1.25193	0.32416
orange1.1g035095m	AT2G20562.1			1.25191	0.324127
orange1.1g006413m	AT5G47780.1	GAUT4	galacturonosyltransferase 4	1.2519	0.324114
orange1.1g047969m	AT1G25390.1		Protein kinase superfamily protein	1.25187	0.324089
orange1.1g006937m	AT3G11540.1	SPY	Tetratricopeptide repeat (TPR)-like superfamily protein	1.25185	0.32406
orange1.1g029267m	AT1G63970.1	ISPF,MECPS	isoprenoid F	1.25169	0.323877
orange1.1g017622m	AT5G53390.1		O-acyltransferase (WSD1-like) family protein	1.25167	0.323849
orange1.1g047500m	AT1G29670.1		GDSL-like Lipase/Acylhydrolase superfamily protein	1.25166	0.323837
orange1.1g004722m	AT2G30070.1	ATKT1,ATKT1P,ATKUP1,KT1,KUP1	potassium transporter 1	1.25164	0.323822
orange1.1g027276m	AT4G31290.1		ChaC-like family protein	1.2516	0.323772
orange1.1g037089m	AT5G58140.4	NPL1,PHOT2	phototropin 2	1.25155	0.323717
orange1.1g033192m	AT2G21180.1			1.25147	0.323624
orange1.1g020146m	AT5G62020.1	AT-HSFB2A,HSFB2A	heat shock transcription factor B2A	1.25144	0.323587
orange1.1g027044m	AT5G01750.2		Protein of unknown function (DUF567)	1.25112	0.323218
orange1.1g009374m	AT3G47730.1	ABCA2,ATATH1,ATH1	ATP-binding cassette A2	1.25103	0.323118
orange1.1g008030m	AT3G23920.1	BAM1,BMY7,TR-BAMY	beta-amylase 1	1.25075	0.322794
orange1.1g013686m	AT5G38210.1		Protein kinase family protein	1.25069	0.322723
orange1.1g017375m	AT1G69040.2	ACR4	ACT domain repeat 4	1.25051	0.32252
orange1.1g017677m	AT2G38470.1	ATWRKY33,WRKY33	WRKY DNA-binding protein 33	1.2505	0.322502
orange1.1g022332m	AT1G54780.1	TLP18.3	thylakoid lumen 18.3 kDa protein	1.2504	0.322387
orange1.1g038118m	AT5G10530.1		Concanavalin A-like lectin protein kinase family protein	1.25037	0.322355
orange1.1g011735m	AT1G67900.3		Phototropic-responsive NPH3 family protein	1.25036	0.322346
orange1.1g034317m	AT1G29910.1	AB180,CAB3,LHCB1.2	chlorophyll A/B binding protein 3	1.2503	0.322278
orange1.1g010093m	AT4G34131.1	UGT73B3	UDP-glucosyl transferase 73B3	1.25029	0.322263
orange1.1g001069m	AT4G38200.1		SEC7-like guanine nucleotide exchange family protein	1.25017	0.322121
orange1.1g023353m	AT3G15820.1	ROD1	phosphatidic acid phosphatase-related / PAP2-related	1.25004	0.321977
orange1.1g016583m	AT2G17760.1		Eukaryotic aspartyl protease family protein	1.24993	0.32185
orange1.1g001835m	AT4G11610.1		C2 calcium/lipid-binding plant phosphoribosyltransferase family protein	1.24991	0.32183
orange1.1g020462m	AT4G03460.1		Ankyrin repeat family protein	1.24991	0.321829
orange1.1g044652m	AT3G07340.1		basic helix-loop-helix (bHLH) DNA-binding superfamily protein	1.24987	0.321776
orange1.1g022293m	AT1G77420.1		alpha/beta-Hydrolases superfamily protein	1.24975	0.321637
orange1.1g015567m	AT4G32400.1	ATBT1,EMB104,EMB42,SHS1	Mitochondrial substrate carrier family protein	1.2495	0.321348
orange1.1g005107m	AT4G03560.1	ATCCH1,ATTPC1,FOU2,TPC1	two-pore channel 1	1.2495	0.321348
orange1.1g042441m	AT4G08850.1		Leucine-rich repeat receptor-like protein kinase family protein	1.24937	0.321197
orange1.1g044704m	AT4G37450.1	AGP18,ATAGP18	arabinogalactan protein 18	1.24908	0.320869
orange1.1g023930m	AT2G01080.1		Late embryogenesis abundant (LEA) hydroxyproline-rich glycoprotein family	1.24907	0.320849
orange1.1g001521m	AT5G17980.1		C2 calcium/lipid-binding plant phosphoribosyltransferase family protein	1.24891	0.320668
orange1.1g041158m	AT1G56510.1	ADR2,WRR4	Disease resistance protein (TIR-NBS-LRR class)	1.24891	0.320664
orange1.1g006413m	AT5G47780.1	GAUT4	galacturonosyltransferase 4	1.24881	0.320559
orange1.1g012597m	AT2G39220.1	PLA IIB,PLP6	PATATIN-like protein 6	1.24854	0.320245
orange1.1g005953m	AT5G38260.1		Protein kinase superfamily protein	1.24854	0.320242
orange1.1g046367m	AT1G21840.1	UREF	urease accessory protein F	1.24849	0.320184
orange1.1g003931m	AT1G35710.1		Protein kinase family protein with leucine-rich repeat domain	1.24846	0.320152
orange1.1g044722m	AT5G06800.1		myb-like HTH transcriptional regulator family protein	1.24844	0.320131
orange1.1g044488m	AT4G12010.1		Disease resistance protein (TIR-NBS-LRR class) family	1.24824	0.3199
orange1.1g043461m	AT1G72860.1		Disease resistance protein (TIR-NBS-LRR class) family	1.24817	0.31982
orange1.1g029448m	AT5G37550.1			1.24816	0.319799
orange1.1g036214m	AT1G74190.1	AtRLP15,RLP15	receptor like protein 15	1.24798	0.319597
orange1.1g005350m	AT4G03560.1	ATCCH1,ATTPC1,FOU2,TPC1	two-pore channel 1	1.24797	0.319584
orange1.1g047276m	AT5G20050.1		Protein kinase superfamily protein	1.24789	0.319496
orange1.1g040374m	AT4G39340.1		Protein of unknown function (DUF1278)	1.24788	0.319478
orange1.1g022144m	AT5G67300.1	ATMYB44,ATMYBR1,MYB44,MYBR1	myb domain protein r1	1.24762	0.319178
orange1.1g030366m	AT2G18950.1	ATHPT,HPT1,TPT1,VTE2	homogentisate phytyltransferase 1	1.24755	0.319096
orange1.1g047500m	AT1G29670.1		GDSL-like Lipase/Acylhydrolase superfamily protein	1.2475	0.319035
orange1.1g040862m	AT5G17680.1		disease resistance protein (TIR-NBS-LRR class), putative	1.24739	0.318912
orange1.1g037251m	AT1G04220.1	KCS2	3-ketoacyl-CoA synthase 2	1.24736	0.318876
orange1.1g016803m	AT3G15850.1	ADS3,FAD5,FADB,JB67	fatty acid desaturase 5	1.2473	0.318807
orange1.1g030041m	AT4G27435.1		Protein of unknown function (DUF1218)	1.24697	0.318428
orange1.1g025209m	AT3G54820.1	PIP2;5,PIP2D	plasma membrane intrinsic protein 2;5	1.24682	0.318257
orange1.1g004136m	AT2G29120.1	ATGLR2.7,GLR2.7	glutamate receptor 2.7	1.24675	0.31817
orange1.1g009541m	AT3G57530.1	ATCPK32,CDPK32,CPK32	calcium-dependent protein kinase 32	1.24664	0.318046
orange1.1g012016m	AT3G50930.1	BCS1	cytochrome BC1 synthesis	1.24662	0.318016
orange1.1g012474m	AT3G11340.1		UDP-Glycosyltransferase superfamily protein	1.24637	0.317732
orange1.1g040293m	AT1G75520.1	SRS5	SHI-related sequence 5	1.2462	0.317531
orange1.1g046418m	AT3G48320.1	CYP71A21	cytochrome P450, family 71, subfamily A, polypeptide 21	1.24609	0.317406
orange1.1g015428m	AT5G07610.1		F-box family protein	1.24587	0.317158
orange1.1g023808m	AT3G09010.1		Protein kinase superfamily protein	1.24577	0.317039
orange1.1g041785m	AT4G14390.1		Ankyrin repeat family protein	1.24556	0.31679
orange1.1g015513m	AT2G35930.1	PUB23	plant U-box 23	1.24539	0.316602
orange1.1g025078m	AT5G66440.1			1.24529	0.316483
orange1.1g040550m	AT4G10270.1		Wound-responsive family protein	1.24527	0.316455
orange1.1g003818m	AT5G60900.1	RLK1	receptor-like protein kinase 1	1.24524	0.31642
orange1.1g031482m	AT5G26170.1	ATWRKY50,WRKY50	WRKY DNA-binding protein 50	1.24522	0.316406
orange1.1g037967m	AT3G57470.1		Insulinase (Peptidase family M16) family protein	1.24519	0.316361
orange1.1g023602m	AT5G22860.1		Serine carboxypeptidase S28 family protein	1.24511	0.316271
orange1.1g039965m	AT2G39710.1		Eukaryotic aspartyl protease family protein	1.24507	0.316224
orange1.1g018738m	AT5G55380.1		MBOAT (membrane bound O-acyl transferase) family protein	1.24507	0.316222
orange1.1g010671m	AT4G26690.1	GPDL2,MRH5,SHV3	PLC-like phosphodiesterase family protein	1.24504	0.316189
orange1.1g018728m	AT2G36810.1		ARM repeat superfamily protein	1.24503	0.316181
orange1.1g032501m	AT4G11150.1	emb2448,TUF,TUFF,VHA-E1	vacuolar ATP synthase subunit E1	1.245	0.316151
orange1.1g040032m	AT1G05300.1	ZIP5	zinc transporter 5 precursor	1.24476	0.315866
orange1.1g038195m	AT1G70830.3	MLP28	MLP-like protein 28	1.24472	0.315816
orange1.1g023634m	AT1G33470.2		RNA-binding (RRM/RBD/RNP motifs) family protein	1.24465	0.315739
orange1.1g003999m	AT1G23870.1	ATTPS9,TPS9	trehalose-phosphatase/synthase 9	1.24465	0.315738
orange1.1g033674m	AT1G78380.1	ATGSTU19,GST8,GSTU19	glutathione S-transferase TAU 19	1.24461	0.315692
orange1.1g022914m	AT3G51160.1	GMD2,MUR1,MUR_1	NAD(P)-binding Rossmann-fold superfamily protein	1.24454	0.315614
orange1.1g026939m	AT1G65790.1	ARK1,RK1	receptor kinase 1	1.24438	0.315425
orange1.1g029801m	AT2G24030.1		zinc ion binding;nucleic acid binding	1.24437	0.315414
orange1.1g023575m	AT4G11820.2	EMB2778,FKP1,HMGS,MVA1	hydroxymethylglutaryl-CoA synthase / HMG-CoA synthase / 3-hydroxy-3-methylglutaryl coenzyme A synthase	1.24436	0.315402
orange1.1g017584m	AT1G01920.2		SET domain-containing protein	1.24431	0.315341
orange1.1g033685m	AT1G53540.1		HSP20-like chaperones superfamily protein	1.24428	0.315312
orange1.1g033325m	AT2G18400.1		ribosomal protein L6 family protein	1.24419	0.315211
orange1.1g027840m	AT1G80760.1	NIP6,NIP6;1,NLM7	NOD26-like intrinsic protein 6;1	1.24403	0.315024
orange1.1g026712m	AT4G36910.1	CDCP2,LEJ2	Cystathionine beta-synthase (CBS) family protein	1.24403	0.315021
orange1.1g010588m	AT1G26560.1	BGLU40	beta glucosidase 40	1.244	0.314981
orange1.1g039965m	AT2G39710.1		Eukaryotic aspartyl protease family protein	1.24397	0.314947
orange1.1g032112m	AT3G06740.1	GATA15	GATA transcription factor 15	1.24396	0.314945
orange1.1g029321m	AT2G37110.1		PLAC8 family protein	1.24391	0.314886
orange1.1g013746m	AT5G17380.1		Thiamine pyrophosphate dependent pyruvate decarboxylase family protein	1.24366	0.31459
orange1.1g013526m	AT3G24503.1	ALDH1A,ALDH2C4,REF1	aldehyde dehydrogenase 2C4	1.24342	0.314309
orange1.1g034453m	AT5G43150.1			1.24338	0.314267
orange1.1g015072m	AT2G24580.1		FAD-dependent oxidoreductase family protein	1.24332	0.314199
orange1.1g006104m	AT3G28180.1	ATCSLC04,ATCSLC4,CSLC04,CSLC4	Cellulose-synthase-like C4	1.24326	0.314128
orange1.1g027003m	AT2G02800.1	APK2B	protein kinase 2B	1.24302	0.313849
orange1.1g034275m	AT5G61220.1		LYR family of Fe/S cluster biogenesis protein	1.24295	0.313771
orange1.1g044122m	AT5G10820.1		Major facilitator superfamily protein	1.24282	0.313612
orange1.1g039449m	AT5G44730.2		Haloacid dehalogenase-like hydrolase (HAD) superfamily protein	1.24274	0.313528
orange1.1g040297m	AT1G74170.1	AtRLP13,RLP13	receptor like protein 13	1.24252	0.313266
orange1.1g009373m	AT5G21040.2	FBX2	F-box protein 2	1.24251	0.313257
orange1.1g004268m	AT4G08850.1		Leucine-rich repeat receptor-like protein kinase family protein	1.24231	0.313024
orange1.1g040862m	AT5G17680.1		disease resistance protein (TIR-NBS-LRR class), putative	1.24226	0.312966
orange1.1g036400m	AT5G05320.1		FAD/NAD(P)-binding oxidoreductase family protein	1.24223	0.312935
orange1.1g011396m	AT4G01070.1	GT72B1,UGT72B1	UDP-Glycosyltransferase superfamily protein	1.24223	0.312928
orange1.1g017614m	AT2G39840.1	TOPP4	type one serine/threonine protein phosphatase 4	1.24223	0.312928
orange1.1g010507m	AT4G30340.1	ATDGK7,DGK7	diacylglycerol kinase 7	1.24209	0.312774
orange1.1g005350m	AT4G03560.1	ATCCH1,ATTPC1,FOU2,TPC1	two-pore channel 1	1.24192	0.312575
orange1.1g039404m	AT1G15750.3	TPL,WSIP1	Transducin family protein / WD-40 repeat family protein	1.24155	0.312146
orange1.1g009840m	AT5G24910.1	CYP714A1	cytochrome P450, family 714, subfamily A, polypeptide 1	1.2415	0.312085
orange1.1g031017m	AT2G31380.1	STH	salt tolerance homologue	1.24132	0.311873
orange1.1g007740m	AT2G45910.1		U-box domain-containing protein kinase family protein	1.2413	0.311847
orange1.1g013599m	AT5G65380.1		MATE efflux family protein	1.24122	0.311759
orange1.1g045044m	AT4G00500.2		alpha/beta-Hydrolases superfamily protein	1.2412	0.311735
orange1.1g038994m	AT3G13620.1		Amino acid permease family protein	1.24117	0.311704
orange1.1g039847m	AT1G59860.1		HSP20-like chaperones superfamily protein	1.24115	0.311682
orange1.1g001154m	AT2G26910.1	ATPDR4,PDR4	pleiotropic drug resistance 4	1.24112	0.31164
orange1.1g007462m	AT5G24470.1	APRR5,PRR5	pseudo-response regulator 5	1.24105	0.311561
orange1.1g000266m	AT5G53460.2	GLT1	NADH-dependent glutamate synthase 1	1.24104	0.311544
orange1.1g023739m	AT2G41870.1		Remorin family protein	1.24094	0.311429
orange1.1g043360m	AT3G22910.1		ATPase E1-E2 type family protein / haloacid dehalogenase-like hydrolase family protein	1.24089	0.31137
orange1.1g043403m	AT4G33720.1		CAP (Cysteine-rich secretory proteins, Antigen 5, and Pathogenesis-related 1 protein) superfamily protein	1.24058	0.31102
orange1.1g041268m	AT3G10985.1	ATWI-12,SAG20,WI12	senescence associated gene 20	1.24057	0.310999
orange1.1g017375m	AT1G69040.2	ACR4	ACT domain repeat 4	1.24043	0.310839
orange1.1g046829m	AT3G03520.1	NPC3	non-specific phospholipase C3	1.2402	0.310568
orange1.1g026195m	AT1G03070.2		Bax inhibitor-1 family protein	1.2399	0.310229
orange1.1g024953m	AT2G01290.1	RPI2	ribose-5-phosphate isomerase 2	1.23978	0.310081
orange1.1g017395m	AT5G41260.1		Protein kinase protein with tetratricopeptide repeat domain	1.23961	0.30989
orange1.1g010397m	AT2G26780.1		ARM repeat superfamily protein	1.2396	0.309874
orange1.1g034041m	AT2G29350.2	SAG13	senescence-associated gene 13	1.23939	0.309625
orange1.1g036871m	AT4G34135.1	UGT73B2	UDP-glucosyltransferase 73B2	1.23935	0.30958
orange1.1g036142m	AT5G40460.1			1.2393	0.30953
orange1.1g029066m	AT4G31290.1		ChaC-like family protein	1.23929	0.309508
orange1.1g031209m	AT5G35790.1	G6PD1	glucose-6-phosphate dehydrogenase 1	1.23892	0.309082
orange1.1g031630m	AT5G06690.2	WCRKC1	WCRKC thioredoxin 1	1.23889	0.309049
orange1.1g032175m	AT4G21740.1			1.23882	0.308963
orange1.1g042778m	AT4G11170.1		Disease resistance protein (TIR-NBS-LRR class) family	1.23878	0.308917
orange1.1g044588m	AT5G48480.1		Lactoylglutathione lyase / glyoxalase I family protein	1.23876	0.308896
orange1.1g004605m	AT5G63810.1	BGAL10	beta-galactosidase 10	1.23864	0.308762
orange1.1g027130m	AT3G61415.2	ASK21,SK21	SKP1-like 21	1.23854	0.30864
orange1.1g016836m	AT5G06610.1		Protein of unknown function (DUF620)	1.23833	0.308398
orange1.1g028542m	AT4G25200.1	ATHSP23.6-MITO,HSP23.6-MITO	mitochondrion-localized small heat shock protein 23.6	1.23828	0.308336
orange1.1g012197m	AT1G68820.1		Transmembrane Fragile-X-F-associated protein	1.23824	0.308296
orange1.1g004548m	AT4G03560.1	ATCCH1,ATTPC1,FOU2,TPC1	two-pore channel 1	1.23823	0.308274
orange1.1g015828m	AT5G15740.1		O-fucosyltransferase family protein	1.23812	0.308149
orange1.1g017243m	AT4G16760.1	ACX1,ATACX1	acyl-CoA oxidase 1	1.23796	0.307959
orange1.1g040898m	AT2G31880.1	EVR,SOBIR1	Leucine-rich repeat protein kinase family protein	1.23787	0.307861
orange1.1g010424m	AT3G06500.1		Plant neutral invertase family protein	1.23757	0.307507
orange1.1g038118m	AT5G10530.1		Concanavalin A-like lectin protein kinase family protein	1.2375	0.307424
orange1.1g037671m	AT5G67140.1		F-box/RNI-like superfamily protein	1.23727	0.30716
orange1.1g028475m	AT1G22910.3		RNA-binding (RRM/RBD/RNP motifs) family protein	1.2372	0.307075
orange1.1g012678m	AT3G11340.1		UDP-Glycosyltransferase superfamily protein	1.23715	0.307022
orange1.1g027369m	AT5G39120.1		RmlC-like cupins superfamily protein	1.2371	0.30696
orange1.1g010671m	AT4G26690.1	GPDL2,MRH5,SHV3	PLC-like phosphodiesterase family protein	1.23709	0.306949
orange1.1g015476m	AT3G24503.1	ALDH1A,ALDH2C4,REF1	aldehyde dehydrogenase 2C4	1.23708	0.306934
orange1.1g028454m	AT3G15210.1	ATERF-4,ATERF4,ERF4,RAP2.5	ethylene responsive element binding factor 4	1.23701	0.306854
orange1.1g047796m	AT2G38380.1		Peroxidase superfamily protein	1.23689	0.306719
orange1.1g001400m	AT2G26910.1	ATPDR4,PDR4	pleiotropic drug resistance 4	1.23688	0.306708
orange1.1g037046m	AT2G31945.1			1.23677	0.306574
orange1.1g005545m	AT3G25620.2		ABC-2 type transporter family protein	1.23669	0.30648
orange1.1g022355m	AT5G67370.1		Protein of unknown function (DUF1230)	1.23646	0.30621
orange1.1g027957m	AT1G01720.1	ANAC002,ATAF1	NAC (No Apical Meristem) domain transcriptional regulator superfamily protein	1.23637	0.306115
orange1.1g004955m	AT2G37040.1	ATPAL1,PAL1	PHE ammonia lyase 1	1.23633	0.306063
orange1.1g016208m	AT1G30620.1	HSR8,MUR4,UXE1	NAD(P)-binding Rossmann-fold superfamily protein	1.23631	0.306036
orange1.1g006215m	AT5G47780.1	GAUT4	galacturonosyltransferase 4	1.23605	0.305742
orange1.1g036681m	AT4G12010.1		Disease resistance protein (TIR-NBS-LRR class) family	1.23605	0.305733
orange1.1g027476m	AT5G50180.1		Protein kinase superfamily protein	1.2359	0.305557
orange1.1g005168m	AT1G58190.2	AtRLP9,RLP9	receptor like protein 9	1.23561	0.305225
orange1.1g023308m	AT4G18910.1	ATNLM2,NIP1;2,NLM2	NOD26-like intrinsic protein 1;2	1.23548	0.305073
orange1.1g007064m	AT2G42880.1	ATMPK20,MPK20	MAP kinase 20	1.2354	0.304981
orange1.1g039027m	AT5G26594.1	ARR24,RR24	response regulator 24	1.23539	0.304964
orange1.1g020633m	AT1G52760.1	LysoPL2	lysophospholipase 2	1.23529	0.304855
orange1.1g042853m	AT3G16030.1	CES101	lectin protein kinase family protein	1.23519	0.304727
orange1.1g013279m	AT5G53450.1	ORG1	OBP3-responsive gene 1	1.23493	0.304434
orange1.1g029885m	AT5G47710.1		Calcium-dependent lipid-binding (CaLB domain) family protein	1.2348	0.304281
orange1.1g005443m	AT1G68690.1		Protein kinase superfamily protein	1.23465	0.304101
orange1.1g031309m	AT3G19130.1	ATRBP47B,RBP47B	RNA-binding protein 47B	1.23447	0.30389
orange1.1g021630m	AT5G67370.1		Protein of unknown function (DUF1230)	1.23424	0.303619
orange1.1g036008m	AT2G26975.1		Ctr copper transporter family	1.2342	0.303573
orange1.1g023808m	AT3G09010.1		Protein kinase superfamily protein	1.23418	0.303553
orange1.1g048517m	AT5G39030.1		Protein kinase superfamily protein	1.23416	0.303533
orange1.1g012524m	AT1G05160.1	ATKAO1,CYP88A3,KAO1	cytochrome P450, family 88, subfamily A, polypeptide 3	1.23407	0.303422
orange1.1g029521m	AT5G49290.1	ATRLP56,RLP56	receptor like protein 56	1.2339	0.30322
orange1.1g004548m	AT4G03560.1	ATCCH1,ATTPC1,FOU2,TPC1	two-pore channel 1	1.23331	0.302539
orange1.1g009283m	AT4G22010.1	sks4	SKU5 similar 4	1.23324	0.302454
orange1.1g009845m	AT5G17680.1		disease resistance protein (TIR-NBS-LRR class), putative	1.23319	0.302392
orange1.1g004617m	AT1G58190.2	AtRLP9,RLP9	receptor like protein 9	1.23317	0.30237
orange1.1g017973m	AT3G51290.1		Protein of unknown function (DUF630) ;Protein of unknown function (DUF632)	1.23312	0.302319
orange1.1g034225m	AT3G05820.1	At-A/N-InvH,INVH	invertase H	1.23306	0.302244
orange1.1g030039m	AT1G14870.1	PCR2	PLANT CADMIUM RESISTANCE 2	1.23302	0.302193
orange1.1g047276m	AT5G20050.1		Protein kinase superfamily protein	1.23298	0.302144
orange1.1g026939m	AT1G65790.1	ARK1,RK1	receptor kinase 1	1.23288	0.302038
orange1.1g016984m	AT3G24503.1	ALDH1A,ALDH2C4,REF1	aldehyde dehydrogenase 2C4	1.23286	0.30201
orange1.1g018796m	AT5G06720.1	ATPA2,PA2	peroxidase 2	1.23281	0.30195
orange1.1g041158m	AT1G56510.1	ADR2,WRR4	Disease resistance protein (TIR-NBS-LRR class)	1.23278	0.301917
orange1.1g039826m	AT4G33467.2			1.23276	0.301886
orange1.1g018906m	AT2G38110.1	ATGPAT6,GPAT6	glycerol-3-phosphate acyltransferase 6	1.23275	0.301876
orange1.1g012621m	AT2G02860.1	ATSUC3,ATSUT2,SUC3,SUT2	sucrose transporter 2	1.23273	0.301861
orange1.1g020901m	AT3G02600.1	ATLPP3,LPP3	lipid phosphate phosphatase 3	1.23273	0.301854
orange1.1g022593m	AT5G65020.1	ANNAT2	annexin 2	1.23254	0.301638
orange1.1g046829m	AT3G03520.1	NPC3	non-specific phospholipase C3	1.23245	0.301529
orange1.1g011091m	AT4G03560.1	ATCCH1,ATTPC1,FOU2,TPC1	two-pore channel 1	1.23227	0.30132
orange1.1g021358m	AT2G35160.1	SGD9,SUVH5	SU(VAR)3-9 homolog 5	1.23224	0.301281
orange1.1g018472m	AT2G35390.2		Phosphoribosyltransferase family protein	1.23224	0.301278
orange1.1g037173m	AT5G17680.1		disease resistance protein (TIR-NBS-LRR class), putative	1.23214	0.301163
orange1.1g017989m	AT2G38170.1	ATCAX1,CAX1,RCI4	cation exchanger 1	1.23213	0.301151
orange1.1g017402m	AT4G21350.1	B80,PUB8	plant U-box 8	1.23205	0.301065
orange1.1g046148m	AT2G01050.1		zinc ion binding;nucleic acid binding	1.23192	0.300908
orange1.1g029203m	AT3G61550.1		RING/U-box superfamily protein	1.23187	0.300852
orange1.1g009451m	AT1G68690.1		Protein kinase superfamily protein	1.23182	0.300787
orange1.1g023841m	AT3G58530.1		RNI-like superfamily protein	1.23177	0.300736
orange1.1g042212m	AT4G05320.2	UBQ10	polyubiquitin 10	1.23177	0.300734
orange1.1g026082m	AT5G18290.2	SIP1;2,SIP1B	Aquaporin-like superfamily protein	1.23167	0.30062
orange1.1g035984m	AT1G05150.1		Calcium-binding tetratricopeptide family protein	1.23164	0.300582
orange1.1g042783m	AT3G21240.1	4CL2,AT4CL2	4-coumarate:CoA ligase 2	1.23155	0.300472
orange1.1g026337m	AT2G27880.1	ago-05	Argonaute family protein	1.23147	0.300384
orange1.1g012438m	AT5G61520.2		Major facilitator superfamily protein	1.23146	0.300374
orange1.1g029436m	AT5G62350.1		Plant invertase/pectin methylesterase inhibitor superfamily protein	1.23119	0.300051
orange1.1g034631m	AT2G37940.1	AtIPCS2	Arabidopsis Inositol phosphorylceramide synthase 2	1.2311	0.299953
orange1.1g003028m	AT1G74750.1		Pentatricopeptide repeat (PPR) superfamily protein	1.23104	0.299873
orange1.1g026855m	AT5G04760.1		Duplicated homeodomain-like superfamily protein	1.23102	0.299849
orange1.1g004054m	AT1G78060.1		Glycosyl hydrolase family protein	1.23099	0.299821
orange1.1g034875m	AT3G23640.2	HGL1	heteroglycan glucosidase 1	1.23099	0.299819
orange1.1g033361m	AT3G02070.1		Cysteine proteinases superfamily protein	1.23098	0.299812
orange1.1g027442m	AT4G13440.1		Calcium-binding EF-hand family protein	1.23083	0.299626
orange1.1g011178m	AT4G22010.1	sks4	SKU5 similar 4	1.23069	0.299467
orange1.1g018205m	AT4G35150.1		O-methyltransferase family protein	1.23063	0.299391
orange1.1g030317m	AT5G03230.1		Protein of unknown function, DUF584	1.23039	0.299116
orange1.1g015251m	AT3G07870.1		F-box and associated interaction domains-containing protein	1.23037	0.299088
orange1.1g035259m	AT3G48660.1		Protein of unknown function (DUF 3339)	1.23014	0.298821
orange1.1g047278m	AT2G18950.1	ATHPT,HPT1,TPT1,VTE2	homogentisate phytyltransferase 1	1.23009	0.298766
orange1.1g030308m	AT3G02220.1			1.23009	0.298762
orange1.1g035970m	AT1G04540.1		Calcium-dependent lipid-binding (CaLB domain) family protein	1.23006	0.298733
orange1.1g018612m	AT3G63470.1	scpl40	serine carboxypeptidase-like 40	1.22997	0.298623
orange1.1g037625m	AT5G63020.1		Disease resistance protein (CC-NBS-LRR class) family	1.22973	0.298343
orange1.1g012353m	AT4G11820.2	EMB2778,FKP1,HMGS,MVA1	hydroxymethylglutaryl-CoA synthase / HMG-CoA synthase / 3-hydroxy-3-methylglutaryl coenzyme A synthase	1.22968	0.298286
orange1.1g011246m	AT5G60410.5	ATSIZ1,SIZ1	DNA-binding protein with MIZ/SP-RING zinc finger, PHD-finger and SAP domain	1.22968	0.29828
orange1.1g036600m	AT5G59540.1		2-oxoglutarate (2OG) and Fe(II)-dependent oxygenase superfamily protein	1.22961	0.298206
orange1.1g033674m	AT1G78380.1	ATGSTU19,GST8,GSTU19	glutathione S-transferase TAU 19	1.2296	0.298187
orange1.1g029785m	AT4G37790.1	HAT22	Homeobox-leucine zipper protein family	1.22958	0.298166
orange1.1g024329m	AT5G64240.2	AtMC3,MC3	metacaspase 3	1.22956	0.298145
orange1.1g012063m	AT4G01070.1	GT72B1,UGT72B1	UDP-Glycosyltransferase superfamily protein	1.22955	0.298129
orange1.1g027403m	AT3G62040.1		Haloacid dehalogenase-like hydrolase (HAD) superfamily protein	1.22949	0.298056
orange1.1g001275m	AT1G73080.1	ATPEPR1,PEPR1	PEP1 receptor 1	1.22945	0.298014
orange1.1g046882m	AT2G34500.1	CYP710A1	cytochrome P450, family 710, subfamily A, polypeptide 1	1.2294	0.297955
orange1.1g047703m	AT5G49210.2			1.22939	0.297938
orange1.1g012118m	AT4G29230.1	anac075,NAC075	NAC domain containing protein 75	1.22938	0.297936
orange1.1g010176m	AT1G04280.1		P-loop containing nucleoside triphosphate hydrolases superfamily protein	1.2293	0.297837
orange1.1g014343m	AT1G75130.1	CYP721A1	cytochrome P450, family 721, subfamily A, polypeptide 1	1.2293	0.297832
orange1.1g009613m	AT4G16790.1		hydroxyproline-rich glycoprotein family protein	1.22924	0.297772
orange1.1g036257m	AT5G57990.1	UBP23	ubiquitin-specific protease 23	1.22922	0.297748
orange1.1g018079m	AT1G58602.2		LRR and NB-ARC domains-containing disease resistance protein	1.22922	0.297739
orange1.1g019438m	AT1G01650.1	ATSPPL4,SPPL4	SIGNAL PEPTIDE PEPTIDASE-LIKE 4	1.22919	0.297705
orange1.1g027149m	AT3G06760.1		Drought-responsive family protein	1.22919	0.297703
orange1.1g005321m	AT5G52640.1	ATHS83,AtHsp90-1,ATHSP90.1,HSP81-1,HSP81.1,HSP83,HSP90.1	heat shock protein 90.1	1.22896	0.297438
orange1.1g043288m	AT1G07400.1		HSP20-like chaperones superfamily protein	1.22889	0.297356
orange1.1g033695m	AT2G26560.1	PLA IIA,PLA2A,PLP2	phospholipase A 2A	1.22887	0.297332
orange1.1g048575m	AT2G24400.1		SAUR-like auxin-responsive protein family	1.22886	0.297324
orange1.1g033492m	AT5G47550.1		Cystatin/monellin superfamily protein	1.2288	0.297254
orange1.1g027045m	AT5G49290.1	ATRLP56,RLP56	receptor like protein 56	1.22878	0.297227
orange1.1g001974m	AT3G47570.1		Leucine-rich repeat protein kinase family protein	1.22871	0.297146
orange1.1g015130m	AT3G24503.1	ALDH1A,ALDH2C4,REF1	aldehyde dehydrogenase 2C4	1.2287	0.297133
orange1.1g017364m	AT5G17680.1		disease resistance protein (TIR-NBS-LRR class), putative	1.22868	0.297105
orange1.1g033352m	AT5G63460.1		SAP domain-containing protein	1.22866	0.297082
orange1.1g013076m	AT1G51760.1	IAR3,JR3	peptidase M20/M25/M40 family protein	1.22861	0.297022
orange1.1g004995m	AT4G03560.1	ATCCH1,ATTPC1,FOU2,TPC1	two-pore channel 1	1.2284	0.296784
orange1.1g002925m	AT4G01970.1	AtSTS,STS	stachyose synthase	1.22832	0.296685
orange1.1g019433m	AT4G33950.1	ATOST1,OST1,P44,SNRK2-6,SNRK2.6,SRK2E	Protein kinase superfamily protein	1.22828	0.296634
orange1.1g009495m	AT4G12300.1	CYP706A4	cytochrome P450, family 706, subfamily A, polypeptide 4	1.22826	0.296621
orange1.1g029338m	AT2G46680.1	ATHB-7,ATHB7,HB-7	homeobox 7	1.22817	0.296513
orange1.1g002208m	AT4G30190.1	AHA2,HA2,PMA2	H(+)-ATPase 2	1.22812	0.296452
orange1.1g048749m	AT3G15200.1		Tetratricopeptide repeat (TPR)-like superfamily protein	1.22788	0.296166
orange1.1g004864m	AT1G02660.1		alpha/beta-Hydrolases superfamily protein	1.22781	0.296082
orange1.1g041373m	AT1G18480.1		Calcineurin-like metallo-phosphoesterase superfamily protein	1.2278	0.296075
orange1.1g039047m	AT2G28630.1	KCS12	3-ketoacyl-CoA synthase 12	1.22775	0.296019
orange1.1g018399m	AT3G07870.1		F-box and associated interaction domains-containing protein	1.22769	0.295949
orange1.1g039252m	AT4G16990.2	RLM3	disease resistance protein (TIR-NBS class), putative	1.22758	0.295817
orange1.1g046843m	AT3G09280.1			1.22748	0.295695
orange1.1g043195m	AT2G20142.1		Toll-Interleukin-Resistance (TIR) domain family protein	1.22724	0.295415
orange1.1g044313m	AT1G78950.1		Terpenoid cyclases family protein	1.22719	0.295354
orange1.1g045035m	AT2G32720.1	ATCB5-B,B5 #4,CB5-B	cytochrome B5 isoform B	1.22703	0.295174
orange1.1g023208m	AT3G45600.1	TET3	tetraspanin3	1.22696	0.295094
orange1.1g017381m	AT5G43190.1		Galactose oxidase/kelch repeat superfamily protein	1.22695	0.29508
orange1.1g007462m	AT5G24470.1	APRR5,PRR5	pseudo-response regulator 5	1.22687	0.294981
orange1.1g027772m	AT1G72920.1		Toll-Interleukin-Resistance (TIR) domain family protein	1.22682	0.294924
orange1.1g004951m	AT4G03560.1	ATCCH1,ATTPC1,FOU2,TPC1	two-pore channel 1	1.22674	0.294826
orange1.1g035862m	AT5G47070.1		Protein kinase superfamily protein	1.22657	0.294629
orange1.1g029282m	AT1G80820.1	ATCCR2,CCR2	cinnamoyl coa reductase	1.22649	0.294532
orange1.1g041556m	AT2G29700.1	ATPH1,PH1	pleckstrin homologue 1	1.22647	0.294509
orange1.1g042638m	AT3G12490.2	ATCYS6,ATCYSB,CYSB	cystatin B	1.22643	0.294464
orange1.1g027772m	AT1G72920.1		Toll-Interleukin-Resistance (TIR) domain family protein	1.2263	0.294315
orange1.1g011891m	AT4G19510.1		Disease resistance protein (TIR-NBS-LRR class)	1.22625	0.294252
orange1.1g005492m	AT1G19390.1		Wall-associated kinase family protein	1.22606	0.294024
orange1.1g047844m	AT4G03500.1		Ankyrin repeat family protein	1.22588	0.293821
orange1.1g045035m	AT2G32720.1	ATCB5-B,B5 #4,CB5-B	cytochrome B5 isoform B	1.22566	0.293563
orange1.1g024752m	AT2G29290.2		NAD(P)-binding Rossmann-fold superfamily protein	1.22564	0.293534
orange1.1g037436m	AT5G17390.1		Adenine nucleotide alpha hydrolases-like superfamily protein	1.22559	0.293473
orange1.1g031611m	AT1G08830.1	CSD1	copper/zinc superoxide dismutase 1	1.22549	0.293361
orange1.1g046605m	AT4G34131.1	UGT73B3	UDP-glucosyl transferase 73B3	1.22549	0.293357
orange1.1g035398m	AT5G15320.1			1.22538	0.293226
orange1.1g023864m	AT4G25720.1	ATQC,QC,QCT	glutaminyl cyclase	1.22535	0.293188
orange1.1g024150m	AT2G38110.1	ATGPAT6,GPAT6	glycerol-3-phosphate acyltransferase 6	1.22531	0.293146
orange1.1g022872m	AT3G61850.4	DAG1	Dof-type zinc finger DNA-binding family protein	1.22513	0.292932
orange1.1g046605m	AT4G34131.1	UGT73B3	UDP-glucosyl transferase 73B3	1.22504	0.292829
orange1.1g045021m	AT3G14460.1		LRR and NB-ARC domains-containing disease resistance protein	1.22504	0.292825
orange1.1g003615m	AT4G24560.1	UBP16	ubiquitin-specific protease 16	1.22496	0.292731
orange1.1g033252m	AT1G29990.1	PFD6	prefoldin 6	1.2248	0.292542
orange1.1g043700m	AT3G50750.1	BEH1	BES1/BZR1 homolog 1	1.22476	0.292498
orange1.1g015238m	AT3G11170.1	FAD7,FADD	fatty acid desaturase 7	1.2247	0.292433
orange1.1g009077m	AT3G21240.1	4CL2,AT4CL2	4-coumarate:CoA ligase 2	1.22465	0.29237
orange1.1g047091m	AT3G49190.1		O-acyltransferase (WSD1-like) family protein	1.22463	0.292346
orange1.1g016534m	AT2G15320.1		Leucine-rich repeat (LRR) family protein	1.22461	0.292323
orange1.1g011146m	AT2G02070.1	AtIDD5,IDD5	indeterminate(ID)-domain 5	1.22445	0.292129
orange1.1g048329m	AT3G03450.1	RGL2	RGA-like 2	1.2244	0.292078
orange1.1g013316m	AT3G24530.1		AAA-type ATPase family protein / ankyrin repeat family protein	1.22431	0.291972
orange1.1g028463m	AT4G25200.1	ATHSP23.6-MITO,HSP23.6-MITO	mitochondrion-localized small heat shock protein 23.6	1.2243	0.291952
orange1.1g031989m	AT5G48930.1	HCT	hydroxycinnamoyl-CoA shikimate/quinate hydroxycinnamoyl transferase	1.22423	0.291871
orange1.1g025980m	AT2G22570.1	ATNIC1,NIC1	nicotinamidase 1	1.22409	0.291704
orange1.1g029632m	AT2G35820.1		ureidoglycolate hydrolases	1.22407	0.291686
orange1.1g003171m	AT1G65580.1	FRA3	Endonuclease/exonuclease/phosphatase family protein	1.22386	0.291441
orange1.1g023943m	AT3G54440.2		glycoside hydrolase family 2 protein	1.22386	0.291436
orange1.1g037800m	AT2G01050.1		zinc ion binding;nucleic acid binding	1.22382	0.291386
orange1.1g016365m	AT5G49610.1		F-box family protein	1.22378	0.29135
orange1.1g037190m	AT1G49960.1		Xanthine/uracil permease family protein	1.22368	0.291232
orange1.1g026356m	AT3G58530.1		RNI-like superfamily protein	1.22368	0.291223
orange1.1g040435m	AT4G38270.1	GAUT3	galacturonosyltransferase 3	1.22363	0.291172
orange1.1g017960m	AT4G35310.1	ATCPK5,CPK5	calmodulin-domain protein kinase 5	1.2235	0.291012
orange1.1g019105m	AT5G61340.1			1.22326	0.290727
orange1.1g015965m	AT4G38470.1		ACT-like protein tyrosine kinase family protein	1.22305	0.290485
orange1.1g031666m	AT3G50810.1		Uncharacterised protein family (UPF0497)	1.22291	0.290313
orange1.1g040540m	AT3G24240.1		Leucine-rich repeat receptor-like protein kinase family protein	1.22287	0.290266
orange1.1g008948m	AT5G47910.1	ATRBOHD,RBOHD	respiratory burst oxidase homologue D	1.22274	0.290114
orange1.1g039986m	AT5G65170.1		VQ motif-containing protein	1.22265	0.290016
orange1.1g035460m	AT3G05890.1	RCI2B	Low temperature and salt responsive protein family	1.22265	0.290015
orange1.1g021627m	AT5G43300.1		PLC-like phosphodiesterases superfamily protein	1.22258	0.289933
orange1.1g033241m	AT5G23290.1	PFD5	prefoldin 5	1.22258	0.28993
orange1.1g003952m	AT5G23630.1	MIA,PDR2	phosphate deficiency response 2	1.2222	0.289484
orange1.1g013244m	AT5G24470.1	APRR5,PRR5	pseudo-response regulator 5	1.22205	0.289298
orange1.1g025537m	AT3G54030.1		Protein kinase protein with tetratricopeptide repeat domain	1.22189	0.28912
orange1.1g034139m	AT5G59690.1		Histone superfamily protein	1.22186	0.289081
orange1.1g036483m	AT1G69730.1		Wall-associated kinase family protein	1.22185	0.289067
orange1.1g029844m	AT5G54750.1		Transport protein particle (TRAPP) component	1.22178	0.288987
orange1.1g032651m	AT1G16810.1			1.22176	0.288962
orange1.1g039872m	AT3G27030.1			1.22168	0.288868
orange1.1g022170m	AT4G20930.1		6-phosphogluconate dehydrogenase family protein	1.2214	0.288532
orange1.1g022811m	AT1G22360.1	AtUGT85A2,UGT85A2	UDP-glucosyl transferase 85A2	1.22102	0.288087
orange1.1g009292m	AT2G46660.1	CYP78A6	cytochrome P450, family 78, subfamily A, polypeptide 6	1.22097	0.288026
orange1.1g042746m	AT1G07150.1	MAPKKK13	mitogen-activated protein kinase kinase kinase 13	1.22074	0.287761
orange1.1g019985m	AT3G11820.1	AT-SYR1,ATSYP121,ATSYR1,PEN1,SYP121,SYR1	syntaxin of plants 121	1.22055	0.287536
orange1.1g025800m	AT2G37950.1		RING/FYVE/PHD zinc finger superfamily protein	1.22053	0.287502
orange1.1g047095m	AT3G21630.1	CERK1,LYSM RLK1	chitin elicitor receptor kinase 1	1.22049	0.287459
orange1.1g013336m	AT2G02860.1	ATSUC3,ATSUT2,SUC3,SUT2	sucrose transporter 2	1.2204	0.287352
orange1.1g038250m	AT5G37490.1		ARM repeat superfamily protein	1.22014	0.287052
orange1.1g008946m	AT1G20510.1	OPCL1	OPC-8:0 CoA ligase1	1.2201	0.286996
orange1.1g030990m	AT3G52740.1			1.22002	0.28691
orange1.1g006594m	AT3G52200.1	LTA3	Dihydrolipoamide acetyltransferase, long form protein	1.22	0.286882
orange1.1g003095m	AT2G28470.1	BGAL8	beta-galactosidase 8	1.21987	0.286727
orange1.1g000760m	AT1G59870.1	ABCG36,ATABCG36,ATPDR8,PDR8,PEN3	ABC-2 and Plant PDR ABC-type transporter family protein	1.21986	0.286711
orange1.1g041580m	AT4G37450.1	AGP18,ATAGP18	arabinogalactan protein 18	1.2198	0.286646
orange1.1g003147m	AT2G28470.1	BGAL8	beta-galactosidase 8	1.21967	0.286495
orange1.1g014565m	AT1G10660.3			1.21967	0.286487
orange1.1g044095m	AT5G11550.1		ARM repeat superfamily protein	1.21962	0.28643
orange1.1g040480m	AT2G31880.1	EVR,SOBIR1	Leucine-rich repeat protein kinase family protein	1.2196	0.286407
orange1.1g029334m	AT3G12345.1			1.21954	0.286334
orange1.1g048334m	AT2G18950.1	ATHPT,HPT1,TPT1,VTE2	homogentisate phytyltransferase 1	1.21947	0.28626
orange1.1g038070m	AT4G36220.1	CYP84A1,FAH1	ferulic acid 5-hydroxylase 1	1.21935	0.28611
orange1.1g017266m	AT3G02100.1		UDP-Glycosyltransferase superfamily protein	1.21931	0.286066
orange1.1g011743m	AT1G59740.1		Major facilitator superfamily protein	1.21928	0.286031
orange1.1g034719m	AT3G12180.1		Cornichon family protein	1.21927	0.286019
orange1.1g020533m	AT1G48910.1	YUC10	Flavin-containing monooxygenase family protein	1.21927	0.286017
orange1.1g024347m	AT2G26980.4	CIPK3,SnRK3.17	CBL-interacting protein kinase 3	1.21927	0.286013
orange1.1g043877m	AT1G78955.1	CAMS1	camelliol C synthase 1	1.21887	0.285548
orange1.1g003996m	AT4G26090.1	RPS2	NB-ARC domain-containing disease resistance protein	1.21875	0.285399
orange1.1g047244m	AT2G29220.1		Concanavalin A-like lectin protein kinase family protein	1.21869	0.285335
orange1.1g028185m	AT2G38710.1		AMMECR1 family	1.21867	0.285306
orange1.1g005920m	AT5G24470.1	APRR5,PRR5	pseudo-response regulator 5	1.21859	0.285214
orange1.1g004901m	AT5G19390.2		Rho GTPase activation protein (RhoGAP) with PH domain	1.21857	0.285191
orange1.1g010125m	AT2G20340.1		Pyridoxal phosphate (PLP)-dependent transferases superfamily protein	1.21853	0.285141
orange1.1g005027m	AT4G03560.1	ATCCH1,ATTPC1,FOU2,TPC1	two-pore channel 1	1.21849	0.285096
orange1.1g018868m	AT2G26110.1		Protein of unknown function (DUF761)	1.21843	0.285019
orange1.1g013401m	AT4G00330.1	CRCK2	calmodulin-binding receptor-like cytoplasmic kinase 2	1.21838	0.284959
orange1.1g026311m	AT5G47470.1		Nodulin MtN21 /EamA-like transporter family protein	1.21832	0.28489
orange1.1g016642m	AT2G29980.1	FAD3	fatty acid desaturase 3	1.2183	0.284875
orange1.1g005401m	AT4G28490.1	HAE,RLK5	Leucine-rich receptor-like protein kinase family protein	1.21825	0.284816
orange1.1g045821m	AT3G61350.1	SKIP4	SKP1 interacting partner 4	1.21825	0.284814
orange1.1g023722m	AT1G33470.2		RNA-binding (RRM/RBD/RNP motifs) family protein	1.21823	0.284785
orange1.1g032651m	AT1G16810.1			1.2182	0.284748
orange1.1g044780m	AT5G01750.2		Protein of unknown function (DUF567)	1.21815	0.284688
orange1.1g044337m	AT1G69630.1		F-box/RNI-like superfamily protein	1.21815	0.284687
orange1.1g001439m	AT1G58190.2	AtRLP9,RLP9	receptor like protein 9	1.21806	0.284582
orange1.1g046732m	AT5G12010.1			1.218	0.284518
orange1.1g023644m	AT3G49670.1	BAM2	Leucine-rich receptor-like protein kinase family protein	1.21793	0.284426
orange1.1g010434m	AT1G66910.1		Protein kinase superfamily protein	1.21765	0.284101
orange1.1g017217m	AT4G30340.1	ATDGK7,DGK7	diacylglycerol kinase 7	1.21743	0.283838
orange1.1g032197m	AT3G12500.1	ATHCHIB,B-CHI,CHI-B,HCHIB,PR-3,PR3	basic chitinase	1.21739	0.283787
orange1.1g024517m	AT3G01980.4		NAD(P)-binding Rossmann-fold superfamily protein	1.21722	0.283589
orange1.1g037446m	AT1G35530.1		DEAD/DEAH box RNA helicase family protein	1.21676	0.283045
orange1.1g027940m	AT4G17440.1		Protein of unknown function (DUF1639)	1.21665	0.282913
orange1.1g011091m	AT4G03560.1	ATCCH1,ATTPC1,FOU2,TPC1	two-pore channel 1	1.21664	0.282902
orange1.1g007832m	AT5G47780.1	GAUT4	galacturonosyltransferase 4	1.21664	0.2829
orange1.1g046540m	AT4G39340.1		Protein of unknown function (DUF1278)	1.21662	0.282884
orange1.1g027562m	AT4G03500.1		Ankyrin repeat family protein	1.21643	0.282655
orange1.1g010697m	AT1G05160.1	ATKAO1,CYP88A3,KAO1	cytochrome P450, family 88, subfamily A, polypeptide 3	1.21634	0.282548
orange1.1g038161m	AT2G38905.1		Low temperature and salt responsive protein family	1.21632	0.282521
orange1.1g037020m	AT5G44440.1		FAD-binding Berberine family protein	1.21613	0.282293
orange1.1g037839m	AT5G06490.1		RING/U-box superfamily protein	1.21611	0.282279
orange1.1g043549m	AT5G58140.1	NPL1,PHOT2	phototropin 2	1.2161	0.282261
orange1.1g006194m	AT5G28540.1	BIP1	heat shock protein 70 (Hsp 70) family protein	1.21607	0.282231
orange1.1g033069m	AT3G25400.1			1.21601	0.28215
orange1.1g029134m	AT5G20900.1	JAZ12,TIFY3B	jasmonate-zim-domain protein 12	1.21588	0.282
orange1.1g017269m	AT5G59550.1		zinc finger (C3HC4-type RING finger) family protein	1.21586	0.281973
orange1.1g036161m	AT4G33440.1		Pectin lyase-like superfamily protein	1.21585	0.281964
orange1.1g048172m	AT3G15540.1	IAA19,MSG2	indole-3-acetic acid inducible 19	1.21583	0.281939
orange1.1g025445m	AT3G23640.2	HGL1	heteroglycan glucosidase 1	1.2157	0.281785
orange1.1g002839m	AT1G55020.1	ATLOX1,LOX1	lipoxygenase 1	1.2157	0.281783
orange1.1g024640m	AT5G15800.1	AGL2,SEP1	K-box region and MADS-box transcription factor family protein	1.21543	0.281467
orange1.1g025343m	AT4G21860.1	MSRB2	methionine sulfoxide reductase B 2	1.21533	0.281349
orange1.1g046429m	AT1G10586.2		basic helix-loop-helix (bHLH) DNA-binding superfamily protein	1.21527	0.281283
orange1.1g046803m	AT2G33760.1		Pentatricopeptide repeat (PPR) superfamily protein	1.21523	0.281228
orange1.1g042291m	AT1G29950.2		basic helix-loop-helix (bHLH) DNA-binding superfamily protein	1.21522	0.281219
orange1.1g046292m	AT4G18550.1		alpha/beta-Hydrolases superfamily protein	1.21508	0.28105
orange1.1g011863m	AT5G65380.1		MATE efflux family protein	1.21499	0.28095
orange1.1g015294m	AT1G52320.2			1.21493	0.280868
orange1.1g048162m	AT3G03480.1	CHAT	acetyl CoA:(Z)-3-hexen-1-ol acetyltransferase	1.21484	0.280761
orange1.1g037371m	AT5G05400.1		LRR and NB-ARC domains-containing disease resistance protein	1.21483	0.280749
orange1.1g048560m	AT2G30550.2		alpha/beta-Hydrolases superfamily protein	1.21475	0.280657
orange1.1g022269m	AT1G44170.1	ALDH3H1,ALDH4	aldehyde dehydrogenase 3H1	1.21462	0.28051
orange1.1g021729m	AT4G29100.1		basic helix-loop-helix (bHLH) DNA-binding superfamily protein	1.21462	0.280502
orange1.1g015392m	AT2G18950.1	ATHPT,HPT1,TPT1,VTE2	homogentisate phytyltransferase 1	1.21445	0.280305
orange1.1g003288m	AT4G21380.1	ARK3,RK3	receptor kinase 3	1.2144	0.280245
orange1.1g037659m	AT1G43800.1		Plant stearoyl-acyl-carrier-protein desaturase family protein	1.2142	0.280009
orange1.1g024150m	AT2G38110.1	ATGPAT6,GPAT6	glycerol-3-phosphate acyltransferase 6	1.21408	0.279869
orange1.1g028792m	AT1G02130.1	ARA-5,ARA5,ATRAB1B,ATRABD2A,RA-5,RABD2A	RAS 5	1.21408	0.279866
orange1.1g010204m	AT2G01070.1		Lung seven transmembrane receptor family protein	1.21405	0.279825
orange1.1g023368m	AT3G23640.2	HGL1	heteroglycan glucosidase 1	1.21402	0.279798
orange1.1g028454m	AT3G15210.1	ATERF-4,ATERF4,ERF4,RAP2.5	ethylene responsive element binding factor 4	1.214	0.279766
orange1.1g013401m	AT4G00330.1	CRCK2	calmodulin-binding receptor-like cytoplasmic kinase 2	1.2139	0.279651
orange1.1g015094m	AT2G17220.1		Protein kinase superfamily protein	1.21389	0.279638
orange1.1g006736m	AT3G51480.1	ATGLR3.6,GLR3.6	glutamate receptor 3.6	1.21387	0.279608
orange1.1g024486m	AT2G39760.1	ATBPM3,BPM3	BTB/POZ/MATH-domains containing protein	1.21385	0.279594
orange1.1g034468m	AT2G29260.1		NAD(P)-binding Rossmann-fold superfamily protein	1.21381	0.279543
orange1.1g045778m	AT2G29700.1	ATPH1,PH1	pleckstrin homologue 1	1.21375	0.279471
orange1.1g048796m	AT5G10020.1		Leucine-rich receptor-like protein kinase family protein	1.21374	0.279463
orange1.1g037696m	AT3G58120.1	ATBZIP61,BZIP61	Basic-leucine zipper (bZIP) transcription factor family protein	1.2137	0.279408
orange1.1g007690m	AT3G42170.1		BED zinc finger ;hAT family dimerisation domain	1.21369	0.279402
orange1.1g001719m	AT1G74190.1	AtRLP15,RLP15	receptor like protein 15	1.21367	0.279379
orange1.1g011371m	AT5G65380.1		MATE efflux family protein	1.21362	0.279322
orange1.1g045411m	AT1G79180.1	ATMYB63,MYB63	myb domain protein 63	1.21359	0.279277
orange1.1g011840m	AT4G30340.1	ATDGK7,DGK7	diacylglycerol kinase 7	1.21358	0.279274
orange1.1g002403m	AT5G15070.1		Phosphoglycerate mutase-like family protein	1.21358	0.279269
orange1.1g019299m	AT2G38170.2	ATCAX1,CAX1,RCI4	cation exchanger 1	1.21356	0.279248
orange1.1g032769m	AT5G54585.1			1.21355	0.279231
orange1.1g015547m	AT3G61590.2	HS,HWS	Galactose oxidase/kelch repeat superfamily protein	1.21346	0.279128
orange1.1g031741m	AT2G46735.1			1.21333	0.278974
orange1.1g007781m	AT5G07920.1	ATDGK1,DGK1	diacylglycerol kinase1	1.21332	0.278966
orange1.1g030506m	AT3G12345.1			1.21315	0.278752
orange1.1g028441m	AT4G05000.1	VPS28-1,VPS28-2	Vacuolar protein sorting-associated protein VPS28 family protein	1.21302	0.278603
orange1.1g027098m	AT3G54440.2		glycoside hydrolase family 2 protein	1.21294	0.278503
orange1.1g030523m	AT5G06690.1	WCRKC1	WCRKC thioredoxin 1	1.2129	0.27846
orange1.1g044858m	AT1G12280.1		LRR and NB-ARC domains-containing disease resistance protein	1.21286	0.278416
orange1.1g023802m	AT2G38550.1		Transmembrane proteins 14C	1.21277	0.278306
orange1.1g036338m	AT5G64660.1	ATCMPG2,CMPG2	CYS, MET, PRO, and GLY protein 2	1.21272	0.278247
orange1.1g039671m	AT1G19190.1		alpha/beta-Hydrolases superfamily protein	1.21268	0.278205
orange1.1g014693m	AT5G28040.1		DNA-binding storekeeper protein-related transcriptional regulator	1.21264	0.278156
orange1.1g026656m	AT5G57260.1	CYP71B10	cytochrome P450, family 71, subfamily B, polypeptide 10	1.21251	0.278003
orange1.1g038597m	AT4G34210.1	ASK11,SK11	SKP1-like 11	1.21249	0.277975
orange1.1g004438m	AT2G16500.1	ADC1,ARGDC,ARGDC1,SPE1	arginine decarboxylase 1	1.2124	0.277865
orange1.1g017138m	AT2G38430.1			1.21235	0.277807
orange1.1g045349m	AT1G10585.1		basic helix-loop-helix (bHLH) DNA-binding superfamily protein	1.21222	0.277655
orange1.1g027396m	AT4G33950.2	ATOST1,OST1,P44,SNRK2-6,SNRK2.6,SRK2E	Protein kinase superfamily protein	1.21218	0.277601
orange1.1g029281m	AT5G14000.1	anac084,NAC084	NAC domain containing protein 84	1.21204	0.277439
orange1.1g023208m	AT3G45600.1	TET3	tetraspanin3	1.212	0.277394
orange1.1g007634m	AT3G11540.1	SPY	Tetratricopeptide repeat (TPR)-like superfamily protein	1.21196	0.277346
orange1.1g036222m	AT1G11040.1		HSP40/DnaJ peptide-binding protein	1.21194	0.277322
orange1.1g035373m	AT3G19660.1			1.21188	0.277247
orange1.1g030847m	AT5G54530.1		Protein of unknown function, DUF538	1.21175	0.277098
orange1.1g017456m	AT1G28230.1	ATPUP1,PUP1	purine permease 1	1.21158	0.276888
orange1.1g036555m	AT4G22250.1		RING/U-box superfamily protein	1.21153	0.276826
orange1.1g000926m	AT1G20970.1			1.21151	0.276802
orange1.1g013090m	AT1G69040.2	ACR4	ACT domain repeat 4	1.21147	0.276758
orange1.1g006816m	AT3G60750.1		Transketolase	1.21143	0.276709
orange1.1g023338m	AT3G10300.3		Calcium-binding EF-hand family protein	1.21136	0.276624
orange1.1g043014m	AT4G03600.1			1.21136	0.276624
orange1.1g025933m	AT4G33950.1	ATOST1,OST1,P44,SNRK2-6,SNRK2.6,SRK2E	Protein kinase superfamily protein	1.21127	0.276526
orange1.1g027045m	AT5G49290.1	ATRLP56,RLP56	receptor like protein 56	1.21124	0.276483
orange1.1g035917m	AT3G28450.1		Leucine-rich repeat protein kinase family protein	1.2111	0.276322
orange1.1g025782m	AT1G77420.1		alpha/beta-Hydrolases superfamily protein	1.21105	0.276254
orange1.1g030085m	AT1G48320.1		Thioesterase superfamily protein	1.21094	0.276126
orange1.1g036971m	AT5G54160.1	ATOMT1,OMT1	O-methyltransferase 1	1.21093	0.276119
orange1.1g040624m	AT1G49390.1		2-oxoglutarate (2OG) and Fe(II)-dependent oxygenase superfamily protein	1.21077	0.275921
orange1.1g025359m	AT1G61560.1	ATMLO6,MLO6	Seven transmembrane MLO family protein	1.2106	0.275727
orange1.1g028456m	AT1G62422.1			1.21033	0.275402
orange1.1g041395m	AT3G15370.1	ATEXP12,ATEXPA12,ATHEXP ALPHA 1.24,EXP12,EXPA12	expansin 12	1.21032	0.275392
orange1.1g008685m	AT5G17680.1		disease resistance protein (TIR-NBS-LRR class), putative	1.21027	0.275325
orange1.1g038294m	AT5G60900.1	RLK1	receptor-like protein kinase 1	1.21024	0.275291
orange1.1g015467m	AT2G02860.1	ATSUC3,ATSUT2,SUC3,SUT2	sucrose transporter 2	1.21018	0.275225
orange1.1g043104m	AT4G20840.1		FAD-binding Berberine family protein	1.21014	0.275177
orange1.1g034623m	AT4G37720.1	ATPSK6,PSK6	phytosulfokine 6 precursor	1.21014	0.275171
orange1.1g009481m	AT4G12300.1	CYP706A4	cytochrome P450, family 706, subfamily A, polypeptide 4	1.21009	0.275115
[truncated: 6,043 more rows]

## Sheet: ATP
Supplementary Table S3. Changes in transcript levels of DEGs (FDR < 0.01) regulated by ATP with respect to their control
non-treated fruits. FC: Fold change; logFC: Fold change in expression shown as log2FC
GeneName	TAIR10names	TAIR10symbol	TAIR10defline	FC	logFC
orange1.1g032100m	AT1G53885.1		Protein of unknown function (DUF581)	5.50363	2.46038
orange1.1g037161m	AT5G54160.1	ATOMT1,OMT1	O-methyltransferase 1	4.84214	2.27564
orange1.1g036030m	AT3G48520.1	CYP94B3	cytochrome P450, family 94, subfamily B, polypeptide 3	4.73992	2.24486
orange1.1g020845m	AT4G38460.1	GGR	geranylgeranyl reductase	4.41883	2.14367
orange1.1g020545m	AT1G07750.1		RmlC-like cupins superfamily protein	4.33526	2.11612
orange1.1g033000m	AT2G26695.1		Ran BP2/NZF zinc finger-like superfamily protein	4.27366	2.09547
orange1.1g031582m	AT1G24620.1		EF hand calcium-binding protein family	4.16573	2.05857
orange1.1g036030m	AT3G48520.1	CYP94B3	cytochrome P450, family 94, subfamily B, polypeptide 3	4.13014	2.04619
orange1.1g033647m	AT5G54160.1	ATOMT1,OMT1	O-methyltransferase 1	3.96029	1.98561
orange1.1g010737m	AT2G27690.1	CYP94C1	cytochrome P450, family 94, subfamily C, polypeptide 1	3.85824	1.94794
orange1.1g042510m	AT5G04010.1		F-box family protein	3.80916	1.92947
orange1.1g036030m	AT3G48520.1	CYP94B3	cytochrome P450, family 94, subfamily B, polypeptide 3	3.80434	1.92765
orange1.1g040199m	AT2G27690.1	CYP94C1	cytochrome P450, family 94, subfamily C, polypeptide 1	3.8011	1.92642
orange1.1g033981m	AT2G26695.1		Ran BP2/NZF zinc finger-like superfamily protein	3.71047	1.8916
orange1.1g040199m	AT2G27690.1	CYP94C1	cytochrome P450, family 94, subfamily C, polypeptide 1	3.69336	1.88494
orange1.1g026103m	AT4G25470.1	ATCBF2,CBF2,DREB1C,FTQ4	C-repeat/DRE binding factor 2	3.6839	1.88123
orange1.1g040199m	AT2G27690.1	CYP94C1	cytochrome P450, family 94, subfamily C, polypeptide 1	3.63483	1.86189
orange1.1g012476m	AT5G28237.1		Pyridoxal-5\'-phosphate-dependent enzyme family protein	3.62904	1.85959
orange1.1g020230m	AT1G56600.1	AtGolS2,GolS2	galactinol synthase 2	3.62892	1.85954
orange1.1g007379m	AT3G14440.1	ATNCED3,NCED3,SIS7,STO1	nine-cis-epoxycarotenoid dioxygenase 3	3.51903	1.81518
orange1.1g033647m	AT5G54160.1	ATOMT1,OMT1	O-methyltransferase 1	3.50872	1.81095
orange1.1g020845m	AT4G38460.1	GGR	geranylgeranyl reductase	3.50305	1.80861
orange1.1g010737m	AT2G27690.1	CYP94C1	cytochrome P450, family 94, subfamily C, polypeptide 1	3.44352	1.78388
orange1.1g010737m	AT2G27690.1	CYP94C1	cytochrome P450, family 94, subfamily C, polypeptide 1	3.41803	1.77317
orange1.1g020845m	AT4G38460.1	GGR	geranylgeranyl reductase	3.35696	1.74716
orange1.1g046141m	AT1G30135.1	JAZ8,TIFY5A	jasmonate-zim-domain protein 8	3.35478	1.74622
orange1.1g014368m	AT5G38200.1		Class I glutamine amidotransferase-like superfamily protein	3.32917	1.73516
orange1.1g004919m	AT5G04860.1			3.31508	1.72904
orange1.1g033647m	AT5G54160.1	ATOMT1,OMT1	O-methyltransferase 1	3.29493	1.72025
orange1.1g018077m	AT3G13610.1		2-oxoglutarate (2OG) and Fe(II)-dependent oxygenase superfamily protein	3.27048	1.7095
orange1.1g032167m	AT1G22990.1		Heavy metal transport/detoxification superfamily protein	3.26246	1.70596
orange1.1g048707m	AT5G54160.1	ATOMT1,OMT1	O-methyltransferase 1	3.17177	1.66529
orange1.1g003243m	AT3G03050.1	ATCSLD3,CSLD3,KJK	cellulose synthase-like D3	3.14894	1.65486
orange1.1g033213m	AT1G70830.1	MLP28	MLP-like protein 28	3.1183	1.64076
orange1.1g032350m	AT2G26695.1		Ran BP2/NZF zinc finger-like superfamily protein	3.1132	1.6384
orange1.1g022573m	AT5G28237.1		Pyridoxal-5\'-phosphate-dependent enzyme family protein	3.08852	1.62692
orange1.1g033073m	AT1G11530.1	ATCXXS1,CXXS1	C-terminal cysteine residue is changed to a serine 1	3.02245	1.59572
orange1.1g038309m	AT1G22710.1	ATSUC2,SUC2,SUT1	sucrose-proton symporter 2	2.97525	1.57301
orange1.1g048707m	AT5G54160.1	ATOMT1,OMT1	O-methyltransferase 1	2.97353	1.57218
orange1.1g017391m	AT5G28237.1		Pyridoxal-5\'-phosphate-dependent enzyme family protein	2.95955	1.56538
orange1.1g045101m	AT1G01470.1	LEA14,LSR3	Late embryogenesis abundant protein	2.94721	1.55935
orange1.1g018077m	AT3G13610.1		2-oxoglutarate (2OG) and Fe(II)-dependent oxygenase superfamily protein	2.88988	1.53101
orange1.1g017733m	AT1G76690.1	ATOPR2,OPR2	12-oxophytodienoate reductase 2	2.88242	1.52728
orange1.1g033333m	AT2G01670.1	atnudt17,NUDT17	nudix hydrolase homolog 17	2.88158	1.52686
orange1.1g026695m	AT1G52560.1		HSP20-like chaperones superfamily protein	2.86723	1.51966
orange1.1g036388m	AT2G29350.2	SAG13	senescence-associated gene 13	2.85932	1.51567
orange1.1g017391m	AT5G28237.1		Pyridoxal-5\'-phosphate-dependent enzyme family protein	2.7964	1.48357
orange1.1g031863m	AT1G01470.1	LEA14,LSR3	Late embryogenesis abundant protein	2.79372	1.48219
orange1.1g029277m	AT2G01670.1	atnudt17,NUDT17	nudix hydrolase homolog 17	2.78657	1.47849
orange1.1g010441m	AT2G45220.1		Plant invertase/pectin methylesterase inhibitor superfamily	2.76583	1.46771
orange1.1g036388m	AT2G29350.2	SAG13	senescence-associated gene 13	2.76125	1.46532
orange1.1g030947m	AT2G01670.1	atnudt17,NUDT17	nudix hydrolase homolog 17	2.73712	1.45266
orange1.1g044458m	AT5G54160.1	ATOMT1,OMT1	O-methyltransferase 1	2.7301	1.44895
orange1.1g031226m	AT1G18210.2		Calcium-binding EF-hand family protein	2.71909	1.44312
orange1.1g007806m	AT5G52300.1	LTI65,RD29B	CAP160 protein	2.71902	1.44309
orange1.1g017391m	AT5G28237.1		Pyridoxal-5\'-phosphate-dependent enzyme family protein	2.70728	1.43684
orange1.1g043682m	AT2G27500.1		Glycosyl hydrolase superfamily protein	2.69817	1.43198
orange1.1g030695m	AT5G13220.1	JAS1,JAZ10,TIFY9	jasmonate-zim-domain protein 10	2.68753	1.42628
orange1.1g047086m	AT5G11070.1			2.67184	1.41783
orange1.1g033316m	AT5G13220.1	JAS1,JAZ10,TIFY9	jasmonate-zim-domain protein 10	2.65916	1.41097
orange1.1g004762m	AT5G07920.1	ATDGK1,DGK1	diacylglycerol kinase1	2.64357	1.40248
orange1.1g007781m	AT5G07920.1	ATDGK1,DGK1	diacylglycerol kinase1	2.62299	1.39121
orange1.1g024020m	AT1G05010.1	ACO4,EAT1,EFE	ethylene-forming enzyme	2.61406	1.38629
orange1.1g036388m	AT2G29350.2	SAG13	senescence-associated gene 13	2.60972	1.38389
orange1.1g025559m	AT4G19840.1	ATPP2-A1,ATPP2A-1,PP2-A1	phloem protein 2-A1	2.56859	1.36098
orange1.1g031892m	AT3G55646.1			2.52869	1.33839
orange1.1g004125m	AT4G22120.6		ERD (early-responsive to dehydration stress) family protein	2.521	1.334
orange1.1g020187m	AT3G12500.1	ATHCHIB,B-CHI,CHI-B,HCHIB,PR-3,PR3	basic chitinase	2.52091	1.33394
orange1.1g017733m	AT1G76690.1	ATOPR2,OPR2	12-oxophytodienoate reductase 2	2.49779	1.32065
orange1.1g023985m	AT1G05010.1	ACO4,EAT1,EFE	ethylene-forming enzyme	2.49652	1.31992
orange1.1g018077m	AT3G13610.1		2-oxoglutarate (2OG) and Fe(II)-dependent oxygenase superfamily protein	2.48288	1.31201
orange1.1g014913m	AT3G52450.1	PUB22	plant U-box 22	2.47791	1.30912
orange1.1g025990m	AT5G14000.1	anac084,NAC084	NAC domain containing protein 84	2.47488	1.30736
orange1.1g031759m	AT1G70830.1	MLP28	MLP-like protein 28	2.46945	1.30419
orange1.1g019232m	AT1G27700.1		Syntaxin/t-SNARE family protein	2.46202	1.29984
orange1.1g026462m	AT1G19180.1	JAZ1,TIFY10A	jasmonate-zim-domain protein 1	2.46166	1.29963
orange1.1g030168m	AT5G13180.1	ANAC083,NAC083,VNI2	NAC domain containing protein 83	2.45186	1.29388
orange1.1g007533m	AT1G30820.1		CTP synthase family protein	2.44557	1.29017
orange1.1g024020m	AT1G05010.1	ACO4,EAT1,EFE	ethylene-forming enzyme	2.4402	1.287
orange1.1g004762m	AT5G07920.1	ATDGK1,DGK1	diacylglycerol kinase1	2.43743	1.28536
orange1.1g002925m	AT4G01970.1	AtSTS,STS	stachyose synthase	2.4305	1.28125
orange1.1g009054m	AT1G76160.1	sks5	SKU5 similar 5	2.43024	1.2811
orange1.1g007496m	AT1G30820.1		CTP synthase family protein	2.40083	1.26353
orange1.1g004762m	AT5G07920.1	ATDGK1,DGK1	diacylglycerol kinase1	2.37083	1.24539
orange1.1g007781m	AT5G07920.1	ATDGK1,DGK1	diacylglycerol kinase1	2.37064	1.24527
orange1.1g019290m	AT3G57030.1		Calcium-dependent phosphotriesterase superfamily protein	2.36744	1.24333
orange1.1g030183m	AT1G72450.1	JAZ6,TIFY11B	jasmonate-zim-domain protein 6	2.36273	1.24045
orange1.1g026462m	AT1G19180.1	JAZ1,TIFY10A	jasmonate-zim-domain protein 1	2.3612	1.23952
orange1.1g007781m	AT5G07920.1	ATDGK1,DGK1	diacylglycerol kinase1	2.32601	1.21786
orange1.1g016635m	AT5G51460.2	ATTPPA	Haloacid dehalogenase-like hydrolase (HAD) superfamily protein	2.32186	1.21528
orange1.1g020953m	AT1G05010.1	ACO4,EAT1,EFE	ethylene-forming enzyme	2.31957	1.21386
orange1.1g035819m	AT4G16740.2	ATTPS03,TPS03	terpene synthase 03	2.31456	1.21074
orange1.1g006689m	AT1G30820.1		CTP synthase family protein	2.3096	1.20764
orange1.1g026462m	AT1G19180.1	JAZ1,TIFY10A	jasmonate-zim-domain protein 1	2.3013	1.20245
orange1.1g017733m	AT1G76690.1	ATOPR2,OPR2	12-oxophytodienoate reductase 2	2.299	1.20101
orange1.1g025402m	AT1G80840.1	ATWRKY40,WRKY40	WRKY DNA-binding protein 40	2.29843	1.20065
orange1.1g041237m	AT2G15680.1		Calcium-binding EF-hand family protein	2.28997	1.19533
orange1.1g008476m	AT1G30820.1		CTP synthase family protein	2.27953	1.18874
orange1.1g013930m	AT3G28960.1		Transmembrane amino acid transporter family protein	2.27752	1.18747
orange1.1g030183m	AT1G72450.1	JAZ6,TIFY11B	jasmonate-zim-domain protein 6	2.26854	1.18176
orange1.1g025097m	AT1G80840.1	ATWRKY40,WRKY40	WRKY DNA-binding protein 40	2.24711	1.16807
orange1.1g025108m	AT4G19840.1	ATPP2-A1,ATPP2A-1,PP2-A1	phloem protein 2-A1	2.24311	1.1655
orange1.1g028004m	AT5G52020.1		Integrase-type DNA-binding superfamily protein	2.22682	1.15498
orange1.1g035840m	AT2G41380.1		S-adenosyl-L-methionine-dependent methyltransferases superfamily protein	2.2185	1.14958
orange1.1g030188m	AT1G21010.1			2.20228	1.13899
orange1.1g031899m	AT4G35770.1	ATSEN1,DIN1,SEN1	Rhodanese/Cell cycle control phosphatase superfamily protein	2.2	1.13751
orange1.1g030183m	AT1G72450.1	JAZ6,TIFY11B	jasmonate-zim-domain protein 6	2.19569	1.13467
orange1.1g033298m	AT2G05310.1			2.19316	1.13301
orange1.1g026746m	AT5G43650.1	BHLH92	basic helix-loop-helix (bHLH) DNA-binding superfamily protein	2.18092	1.12493
orange1.1g030911m	AT1G31200.1	ATPP2-A9,PP2-A9	phloem protein 2-A9	2.17837	1.12325
orange1.1g031359m	AT4G35770.1	ATSEN1,DIN1,SEN1	Rhodanese/Cell cycle control phosphatase superfamily protein	2.16898	1.11701
orange1.1g031791m	AT1G66400.1	CML23	calmodulin like 23	2.16849	1.11669
orange1.1g019027m	AT4G10490.1		2-oxoglutarate (2OG) and Fe(II)-dependent oxygenase superfamily protein	2.16502	1.11438
orange1.1g027814m	AT4G13830.2	J20	DNAJ-like 20	2.15853	1.11005
orange1.1g032396m	AT2G39855.1			2.15282	1.10623
orange1.1g025421m	AT1G15820.1	CP24,LHCB6	light harvesting complex photosystem II subunit 6	2.14983	1.10422
orange1.1g023710m	AT1G27700.1		Syntaxin/t-SNARE family protein	2.14527	1.10116
orange1.1g019290m	AT3G57030.1		Calcium-dependent phosphotriesterase superfamily protein	2.14324	1.0998
orange1.1g048392m	AT4G20820.1		FAD-binding Berberine family protein	2.14161	1.09869
orange1.1g036447m	AT1G03220.1		Eukaryotic aspartyl protease family protein	2.12981	1.09073
orange1.1g031611m	AT1G08830.1	CSD1	copper/zinc superoxide dismutase 1	2.127	1.08882
orange1.1g026978m	AT4G39230.1		NmrA-like negative transcriptional regulator family protein	2.11952	1.08374
orange1.1g029984m	AT4G35770.1	ATSEN1,DIN1,SEN1	Rhodanese/Cell cycle control phosphatase superfamily protein	2.11341	1.07957
orange1.1g041119m	AT5G11590.1	TINY2	Integrase-type DNA-binding superfamily protein	2.10122	1.07122
orange1.1g046051m	AT1G28480.1	GRX480,roxy19	Thioredoxin superfamily protein	2.09952	1.07006
orange1.1g016775m	AT1G28050.1		B-box type zinc finger protein with CCT domain	2.09577	1.06748
orange1.1g018097m	AT3G11180.1		2-oxoglutarate (2OG) and Fe(II)-dependent oxygenase superfamily protein	2.09206	1.06493
orange1.1g024020m	AT1G05010.1	ACO4,EAT1,EFE	ethylene-forming enzyme	2.08969	1.06329
orange1.1g030091m	AT4G35770.1	ATSEN1,DIN1,SEN1	Rhodanese/Cell cycle control phosphatase superfamily protein	2.08882	1.06269
orange1.1g046214m	AT5G10695.1			2.08879	1.06267
orange1.1g025190m	AT2G32150.1		Haloacid dehalogenase-like hydrolase (HAD) superfamily protein	2.0862	1.06088
orange1.1g015500m	AT2G32510.1	MAPKKK17	mitogen-activated protein kinase kinase kinase 17	2.08129	1.05748
orange1.1g038071m	AT2G26150.1	ATHSFA2,HSFA2	heat shock transcription factor A2	2.07651	1.05416
orange1.1g026780m	AT4G05180.1	PSBQ,PSBQ-2,PSII-Q	photosystem II subunit Q-2	2.07421	1.05256
orange1.1g016844m	AT1G20925.1		Auxin efflux carrier family protein	2.07133	1.05056
orange1.1g010842m	AT2G20340.1		Pyridoxal phosphate (PLP)-dependent transferases superfamily protein	2.06623	1.047
orange1.1g034448m	AT5G66985.1			2.06135	1.04359
orange1.1g031899m	AT4G35770.1	ATSEN1,DIN1,SEN1	Rhodanese/Cell cycle control phosphatase superfamily protein	2.05632	1.04006
orange1.1g018145m	AT5G54160.1	ATOMT1,OMT1	O-methyltransferase 1	2.05255	1.03742
orange1.1g033176m	AT2G18196.1		Heavy metal transport/detoxification superfamily protein	2.04494	1.03206
orange1.1g016111m	AT5G13930.1	ATCHS,CHS,TT4	Chalcone and stilbene synthase family protein	2.04284	1.03058
orange1.1g018366m	AT5G54160.1	ATOMT1,OMT1	O-methyltransferase 1	2.03554	1.02541
orange1.1g010628m	AT4G22120.4		ERD (early-responsive to dehydration stress) family protein	2.03543	1.02533
orange1.1g015164m	AT1G20925.1		Auxin efflux carrier family protein	2.0316	1.02261
orange1.1g045256m	AT3G55950.1	ATCRR3,CCR3	CRINKLY4 related 3	2.02811	1.02014
orange1.1g000983m	AT3G14470.1		NB-ARC domain-containing disease resistance protein	2.0273	1.01956
orange1.1g017372m	AT2G33500.1		B-box type zinc finger protein with CCT domain	2.02684	1.01923
orange1.1g040622m	AT5G64460.1		Phosphoglycerate mutase family protein	2.02523	1.01809
orange1.1g035819m	AT4G16740.2	ATTPS03,TPS03	terpene synthase 03	2.02475	1.01774
orange1.1g030091m	AT4G35770.1	ATSEN1,DIN1,SEN1	Rhodanese/Cell cycle control phosphatase superfamily protein	2.01808	1.01299
orange1.1g024006m	AT4G08170.2		Inositol 1,3,4-trisphosphate 5/6-kinase family protein	2.01731	1.01243
orange1.1g020127m	AT4G10490.1		2-oxoglutarate (2OG) and Fe(II)-dependent oxygenase superfamily protein	2.01476	1.01061
orange1.1g016111m	AT5G13930.1	ATCHS,CHS,TT4	Chalcone and stilbene synthase family protein	2.01104	1.00794
orange1.1g017693m	AT5G13930.1	ATCHS,CHS,TT4	Chalcone and stilbene synthase family protein	2.00628	1.00452
orange1.1g027524m	AT2G29420.1	ATGSTU7,GST25,GSTU7	glutathione S-transferase tau 7	2.00617	1.00445
orange1.1g033273m	AT5G19875.1			2.00527	1.00379
orange1.1g031611m	AT1G08830.1	CSD1	copper/zinc superoxide dismutase 1	2.00106	1.00076
orange1.1g018750m	AT5G53050.3		alpha/beta-Hydrolases superfamily protein	2.00061	1.00044
orange1.1g033667m	AT2G31945.1			2.00055	1.00039
orange1.1g031791m	AT1G66400.1	CML23	calmodulin like 23	1.99768	0.998324
orange1.1g012331m	AT1G30820.1		CTP synthase family protein	1.99394	0.995625
orange1.1g017693m	AT5G13930.1	ATCHS,CHS,TT4	Chalcone and stilbene synthase family protein	1.99251	0.994584
orange1.1g044881m	AT4G10850.1		Nodulin MtN3 family protein	1.99073	0.993301
orange1.1g043449m	AT5G54160.1	ATOMT1,OMT1	O-methyltransferase 1	1.99028	0.992973
orange1.1g003042m	AT2G18700.1	ATTPS11,ATTPSB,TPS11	trehalose phosphatase/synthase 11	1.9891	0.992114
orange1.1g004438m	AT2G16500.1	ADC1,ARGDC,ARGDC1,SPE1	arginine decarboxylase 1	1.9863	0.990083
orange1.1g027840m	AT1G80760.1	NIP6,NIP6;1,NLM7	NOD26-like intrinsic protein 6;1	1.98617	0.989989
orange1.1g028094m	AT5G51990.1	CBF4,DREB1D	C-repeat-binding factor 4	1.98463	0.988874
orange1.1g027463m	AT1G12880.1	atnudt12,NUDT12	nudix hydrolase homolog 12	1.98178	0.986795
orange1.1g031359m	AT4G35770.1	ATSEN1,DIN1,SEN1	Rhodanese/Cell cycle control phosphatase superfamily protein	1.97996	0.985472
orange1.1g029984m	AT4G35770.1	ATSEN1,DIN1,SEN1	Rhodanese/Cell cycle control phosphatase superfamily protein	1.97456	0.981533
orange1.1g019027m	AT4G10490.1		2-oxoglutarate (2OG) and Fe(II)-dependent oxygenase superfamily protein	1.97306	0.980434
orange1.1g031834m	AT1G70890.1	MLP43	MLP-like protein 43	1.9728	0.980243
orange1.1g016111m	AT5G13930.1	ATCHS,CHS,TT4	Chalcone and stilbene synthase family protein	1.97228	0.979861
orange1.1g030091m	AT4G35770.1	ATSEN1,DIN1,SEN1	Rhodanese/Cell cycle control phosphatase superfamily protein	1.97167	0.979417
orange1.1g031791m	AT1G66400.1	CML23	calmodulin like 23	1.96993	0.978142
orange1.1g028684m	AT1G12880.1	atnudt12,NUDT12	nudix hydrolase homolog 12	1.96618	0.975397
orange1.1g031765m	AT4G27450.1		Aluminium induced protein with YGL and LRDR motifs	1.96475	0.974345
orange1.1g016804m	AT1G65410.1	ATNAP11,NAP11,TGD3	non-intrinsic ABC protein 11	1.96283	0.972937
orange1.1g035819m	AT4G16740.2	ATTPS03,TPS03	terpene synthase 03	1.95592	0.967846
orange1.1g019600m	AT4G08170.2		Inositol 1,3,4-trisphosphate 5/6-kinase family protein	1.95507	0.967217
orange1.1g018470m	AT1G48300.1			1.95308	0.96575
orange1.1g028570m	AT4G05180.1	PSBQ,PSBQ-2,PSII-Q	photosystem II subunit Q-2	1.94775	0.961811
orange1.1g005135m	AT4G34710.2	ADC2,ATADC2,SPE2	arginine decarboxylase 2	1.94242	0.957853
orange1.1g025251m	AT4G27450.1		Aluminium induced protein with YGL and LRDR motifs	1.93969	0.955825
orange1.1g035025m	AT4G15910.1	ATDI21,DI21	drought-induced 21	1.92915	0.947967
orange1.1g016028m	AT2G29410.1	ATMTPB1,MTPB1	metal tolerance protein B1	1.92715	0.946467
orange1.1g044310m	AT3G26040.1		HXXXD-type acyl-transferase family protein	1.92706	0.946398
orange1.1g046429m	AT1G10586.2		basic helix-loop-helix (bHLH) DNA-binding superfamily protein	1.92547	0.945207
orange1.1g020062m	AT4G33440.1		Pectin lyase-like superfamily protein	1.92332	0.943596
orange1.1g042174m	AT3G23240.1	ATERF1,ERF1	ethylene response factor 1	1.91991	0.941038
orange1.1g044795m	AT4G10490.1		2-oxoglutarate (2OG) and Fe(II)-dependent oxygenase superfamily protein	1.91558	0.937784
orange1.1g039274m	AT5G43580.1		Serine protease inhibitor, potato inhibitor I-type family protein	1.91336	0.936109
orange1.1g014679m	AT1G03220.1		Eukaryotic aspartyl protease family protein	1.91293	0.935787
orange1.1g017693m	AT5G13930.1	ATCHS,CHS,TT4	Chalcone and stilbene synthase family protein	1.91259	0.935528
orange1.1g036970m	AT2G31880.1	EVR,SOBIR1	Leucine-rich repeat protein kinase family protein	1.91196	0.935054
orange1.1g029593m	AT2G32150.1		Haloacid dehalogenase-like hydrolase (HAD) superfamily protein	1.91115	0.934443
orange1.1g004512m	AT2G18700.1	ATTPS11,ATTPSB,TPS11	trehalose phosphatase/synthase 11	1.9093	0.933045
orange1.1g032117m	AT4G35770.1	ATSEN1,DIN1,SEN1	Rhodanese/Cell cycle control phosphatase superfamily protein	1.9083	0.932291
orange1.1g015844m	AT5G54190.1	PORA	protochlorophyllide oxidoreductase A	1.90141	0.927073
orange1.1g024667m	AT4G08170.2		Inositol 1,3,4-trisphosphate 5/6-kinase family protein	1.89909	0.925305
orange1.1g009152m	AT5G05260.1	CYP79A2	cytochrome p450 79a2	1.89794	0.924435
orange1.1g020127m	AT4G10490.1		2-oxoglutarate (2OG) and Fe(II)-dependent oxygenase superfamily protein	1.8959	0.922882
orange1.1g010727m	AT4G31500.1	ATR4,CYP83B1,RED1,RNT1,SUR2	cytochrome P450, family 83, subfamily B, polypeptide 1	1.893	0.920675
orange1.1g039522m	AT1G67856.1		RING/U-box superfamily protein	1.89126	0.919348
orange1.1g040480m	AT2G31880.1	EVR,SOBIR1	Leucine-rich repeat protein kinase family protein	1.89116	0.919274
orange1.1g041099m	AT1G28310.2		Dof-type zinc finger DNA-binding family protein	1.88942	0.917944
orange1.1g039797m	AT2G36650.1			1.88773	0.916653
orange1.1g031268m	AT3G26690.1	ATNUDT13,ATNUDX13,NUDX13	nudix hydrolase homolog 13	1.88268	0.912785
orange1.1g029499m	AT3G28210.1	PMZ,SAP12	zinc finger (AN1-like) family protein	1.87978	0.910562
orange1.1g029984m	AT4G35770.1	ATSEN1,DIN1,SEN1	Rhodanese/Cell cycle control phosphatase superfamily protein	1.87857	0.909632
orange1.1g047402m	AT1G08830.1	CSD1	copper/zinc superoxide dismutase 1	1.87586	0.907556
orange1.1g043403m	AT4G33720.1		CAP (Cysteine-rich secretory proteins, Antigen 5, and Pathogenesis-related 1 protein) superfamily protein	1.87509	0.906961
orange1.1g017448m	AT1G76680.1	ATOPR1,OPR1	12-oxophytodienoate reductase 1	1.87495	0.90685
orange1.1g018285m	AT5G54190.1	PORA	protochlorophyllide oxidoreductase A	1.87459	0.906578
orange1.1g024839m	AT2G47140.1		NAD(P)-binding Rossmann-fold superfamily protein	1.87325	0.905544
orange1.1g022000m	AT4G23730.1		Galactose mutarotase-like superfamily protein	1.87247	0.904943
orange1.1g027901m	AT4G14746.1			1.87025	0.903233
orange1.1g030104m	AT4G35770.1	ATSEN1,DIN1,SEN1	Rhodanese/Cell cycle control phosphatase superfamily protein	1.86983	0.902905
orange1.1g036161m	AT4G33440.1		Pectin lyase-like superfamily protein	1.86962	0.902748
orange1.1g014904m	AT3G24550.1	ATPERK1,PERK1	proline extensin-like receptor kinase 1	1.86308	0.89769
orange1.1g028867m	AT4G27450.1		Aluminium induced protein with YGL and LRDR motifs	1.86235	0.897122
orange1.1g005985m	AT5G53450.1	ORG1	OBP3-responsive gene 1	1.85947	0.894892
orange1.1g010727m	AT4G31500.1	ATR4,CYP83B1,RED1,RNT1,SUR2	cytochrome P450, family 83, subfamily B, polypeptide 1	1.85873	0.894319
orange1.1g014904m	AT3G24550.1	ATPERK1,PERK1	proline extensin-like receptor kinase 1	1.8582	0.893907
orange1.1g043449m	AT5G54160.1	ATOMT1,OMT1	O-methyltransferase 1	1.8572	0.893132
orange1.1g014140m	AT2G31880.1	EVR,SOBIR1	Leucine-rich repeat protein kinase family protein	1.85233	0.889343
orange1.1g047819m	AT1G07400.1		HSP20-like chaperones superfamily protein	1.85189	0.889
orange1.1g034308m	AT4G02380.1	AtLEA5,SAG21	senescence-associated gene 21	1.85125	0.888499
orange1.1g009595m	AT2G31880.1	EVR,SOBIR1	Leucine-rich repeat protein kinase family protein	1.85122	0.888477
orange1.1g017514m	AT3G11480.1	ATBSMT1,BSMT1	S-adenosyl-L-methionine-dependent methyltransferases superfamily protein	1.84903	0.886766
orange1.1g015550m	AT5G53050.3		alpha/beta-Hydrolases superfamily protein	1.84722	0.885358
orange1.1g014046m	AT1G64720.1	CP5	Polyketide cyclase/dehydrase and lipid transport superfamily protein	1.84602	0.884417
orange1.1g042145m	AT4G10490.1		2-oxoglutarate (2OG) and Fe(II)-dependent oxygenase superfamily protein	1.84147	0.880859
orange1.1g027695m	AT4G08170.2		Inositol 1,3,4-trisphosphate 5/6-kinase family protein	1.84024	0.879893
orange1.1g015478m	AT3G24550.1	ATPERK1,PERK1	proline extensin-like receptor kinase 1	1.83706	0.877401
orange1.1g031640m	AT1G07400.1		HSP20-like chaperones superfamily protein	1.83526	0.875985
orange1.1g018121m	AT1G27700.1		Syntaxin/t-SNARE family protein	1.83443	0.875332
orange1.1g046820m	AT3G02840.1		ARM repeat superfamily protein	1.83326	0.874414
orange1.1g039522m	AT1G67856.1		RING/U-box superfamily protein	1.83209	0.873492
orange1.1g013686m	AT5G38210.1		Protein kinase family protein	1.83115	0.872751
orange1.1g041655m	AT2G31880.1	EVR,SOBIR1	Leucine-rich repeat protein kinase family protein	1.83101	0.872642
orange1.1g030104m	AT4G35770.1	ATSEN1,DIN1,SEN1	Rhodanese/Cell cycle control phosphatase superfamily protein	1.83004	0.871876
orange1.1g019027m	AT4G10490.1		2-oxoglutarate (2OG) and Fe(II)-dependent oxygenase superfamily protein	1.82987	0.871738
orange1.1g025954m	AT3G22060.1		Receptor-like protein kinase-related family protein	1.82907	0.871109
orange1.1g030104m	AT4G35770.1	ATSEN1,DIN1,SEN1	Rhodanese/Cell cycle control phosphatase superfamily protein	1.82833	0.87053
orange1.1g044255m	AT3G57450.1			1.82748	0.869855
orange1.1g004136m	AT2G29120.1	ATGLR2.7,GLR2.7	glutamate receptor 2.7	1.82715	0.869592
orange1.1g034357m	AT1G02820.1		Late embryogenesis abundant 3 (LEA3) family protein	1.82666	0.869209
orange1.1g033744m	AT5G54940.1		Translation initiation factor SUI1 family protein	1.82638	0.868988
orange1.1g009595m	AT2G31880.1	EVR,SOBIR1	Leucine-rich repeat protein kinase family protein	1.82402	0.867121
orange1.1g009115m	AT4G20820.1		FAD-binding Berberine family protein	1.82318	0.866455
orange1.1g029817m	AT5G25810.1	tny	Integrase-type DNA-binding superfamily protein	1.82256	0.865967
orange1.1g006016m	AT3G19830.2	NTMC2T5.2,NTMC2TYPE5.2	Calcium-dependent lipid-binding (CaLB domain) family protein	1.82069	0.864482
orange1.1g034402m	AT3G55240.1		Plant protein 1589 of unknown function	1.82055	0.864375
orange1.1g014904m	AT3G24550.1	ATPERK1,PERK1	proline extensin-like receptor kinase 1	1.82019	0.864091
orange1.1g017495m	AT5G54160.1	ATOMT1,OMT1	O-methyltransferase 1	1.81996	0.863905
orange1.1g011108m	AT3G63470.1	scpl40	serine carboxypeptidase-like 40	1.81988	0.863841
orange1.1g039929m	AT5G01750.2		Protein of unknown function (DUF567)	1.81865	0.862865
orange1.1g015478m	AT3G24550.1	ATPERK1,PERK1	proline extensin-like receptor kinase 1	1.81621	0.860929
orange1.1g040898m	AT2G31880.1	EVR,SOBIR1	Leucine-rich repeat protein kinase family protein	1.81616	0.860895
orange1.1g031359m	AT4G35770.1	ATSEN1,DIN1,SEN1	Rhodanese/Cell cycle control phosphatase superfamily protein	1.81342	0.85871
orange1.1g043449m	AT5G54160.1	ATOMT1,OMT1	O-methyltransferase 1	1.81239	0.857894
orange1.1g030482m	AT5G25190.1		Integrase-type DNA-binding superfamily protein	1.81089	0.856701
orange1.1g040624m	AT1G49390.1		2-oxoglutarate (2OG) and Fe(II)-dependent oxygenase superfamily protein	1.80848	0.854779
orange1.1g008866m	AT2G29100.1	ATGLR2.9,GLR2.9	glutamate receptor 2.9	1.80807	0.854453
orange1.1g030482m	AT5G25190.1		Integrase-type DNA-binding superfamily protein	1.8071	0.853675
orange1.1g031261m	AT1G80920.1	J8	Chaperone DnaJ-domain superfamily protein	1.80605	0.852839
orange1.1g020127m	AT4G10490.1		2-oxoglutarate (2OG) and Fe(II)-dependent oxygenase superfamily protein	1.80278	0.850223
orange1.1g015965m	AT4G38470.1		ACT-like protein tyrosine kinase family protein	1.80263	0.850103
orange1.1g007061m	AT3G52430.1	ATPAD4,PAD4	alpha/beta-Hydrolases superfamily protein	1.80236	0.849891
orange1.1g004411m	AT2G18700.1	ATTPS11,ATTPSB,TPS11	trehalose phosphatase/synthase 11	1.80133	0.849066
orange1.1g036405m	AT1G53540.1		HSP20-like chaperones superfamily protein	1.79928	0.847419
orange1.1g029999m	AT5G01300.1		PEBP (phosphatidylethanolamine-binding protein) family protein	1.79899	0.847185
orange1.1g030733m	AT4G36040.1		Chaperone DnaJ-domain superfamily protein	1.79867	0.846934
orange1.1g019290m	AT3G57030.1		Calcium-dependent phosphotriesterase superfamily protein	1.79793	0.846341
orange1.1g002454m	AT2G29120.1	ATGLR2.7,GLR2.7	glutamate receptor 2.7	1.79772	0.84617
orange1.1g035623m	AT4G31500.1	ATR4,CYP83B1,RED1,RNT1,SUR2	cytochrome P450, family 83, subfamily B, polypeptide 1	1.79569	0.84454
orange1.1g010086m	AT5G01710.1		methyltransferases	1.79539	0.844299
orange1.1g005992m	AT5G53450.1	ORG1	OBP3-responsive gene 1	1.79234	0.841847
orange1.1g039522m	AT1G67856.1		RING/U-box superfamily protein	1.79	0.839961
orange1.1g000760m	AT1G59870.1	ABCG36,ATABCG36,ATPDR8,PDR8,PEN3	ABC-2 and Plant PDR ABC-type transporter family protein	1.78963	0.839662
orange1.1g035527m	AT4G31500.1	ATR4,CYP83B1,RED1,RNT1,SUR2	cytochrome P450, family 83, subfamily B, polypeptide 1	1.78797	0.838325
orange1.1g023337m	AT4G25810.1	XTH23,XTR6	xyloglucan endotransglycosylase 6	1.78665	0.837253
orange1.1g040624m	AT1G49390.1		2-oxoglutarate (2OG) and Fe(II)-dependent oxygenase superfamily protein	1.78652	0.837149
orange1.1g031837m	AT1G08830.1	CSD1	copper/zinc superoxide dismutase 1	1.7865	0.837139
orange1.1g007432m	AT3G49530.1	ANAC062,NAC062,NTL6	NAC domain containing protein 62	1.7829	0.834224
orange1.1g005958m	AT5G53450.1	ORG1	OBP3-responsive gene 1	1.78237	0.833795
orange1.1g021193m	AT5G66320.2	GATA5	GATA transcription factor 5	1.77888	0.830966
orange1.1g010021m	AT5G53450.1	ORG1	OBP3-responsive gene 1	1.77268	0.825929
orange1.1g037084m	AT2G31880.1	EVR,SOBIR1	Leucine-rich repeat protein kinase family protein	1.77022	0.823925
orange1.1g032135m	AT2G15890.1	MEE14	maternal effect embryo arrest 14	1.76978	0.823573
orange1.1g047325m	AT2G26490.1		Transducin/WD40 repeat-like superfamily protein	1.76696	0.821268
orange1.1g010727m	AT4G31500.1	ATR4,CYP83B1,RED1,RNT1,SUR2	cytochrome P450, family 83, subfamily B, polypeptide 1	1.76692	0.821238
orange1.1g043024m	AT2G32190.2			1.76679	0.821132
orange1.1g002454m	AT2G29120.1	ATGLR2.7,GLR2.7	glutamate receptor 2.7	1.76676	0.821107
orange1.1g002626m	AT4G32010.1	HSI2-L1,HSL1,VAL2	HSI2-like 1	1.76374	0.818641
orange1.1g007061m	AT3G52430.1	ATPAD4,PAD4	alpha/beta-Hydrolases superfamily protein	1.76266	0.817751
orange1.1g010680m	AT4G38470.1		ACT-like protein tyrosine kinase family protein	1.76037	0.815878
orange1.1g009595m	AT2G31880.1	EVR,SOBIR1	Leucine-rich repeat protein kinase family protein	1.75987	0.815471
orange1.1g024728m	AT5G13200.1		GRAM domain family protein	1.75953	0.81519
orange1.1g047967m	AT5G49480.1	ATCP1,CP1	Ca2+-binding protein 1	1.75828	0.814165
orange1.1g029804m	AT4G38400.1	ATEXLA2,ATEXPL2,ATHEXP BETA 2.2,EXLA2,EXPL2	expansin-like A2	1.75774	0.813722
orange1.1g030482m	AT5G25190.1		Integrase-type DNA-binding superfamily protein	1.7574	0.813442
orange1.1g025389m	AT5G10870.1	ATCM2,CM2	chorismate mutase 2	1.7573	0.813361
orange1.1g029690m	AT4G11600.1	ATGPX6,GPX6,LSC803,PHGPX	glutathione peroxidase 6	1.75661	0.812794
orange1.1g046011m	AT1G72790.1		hydroxyproline-rich glycoprotein family protein	1.75581	0.812133
orange1.1g019319m	AT4G08170.2		Inositol 1,3,4-trisphosphate 5/6-kinase family protein	1.75331	0.810079
orange1.1g031899m	AT4G35770.1	ATSEN1,DIN1,SEN1	Rhodanese/Cell cycle control phosphatase superfamily protein	1.75311	0.809919
orange1.1g040480m	AT2G31880.1	EVR,SOBIR1	Leucine-rich repeat protein kinase family protein	1.75091	0.808102
orange1.1g001384m	AT1G74360.1		Leucine-rich repeat protein kinase family protein	1.75033	0.807626
orange1.1g030563m	AT1G29195.1			1.74928	0.806764
orange1.1g043130m	AT2G01300.1			1.74858	0.806185
orange1.1g042174m	AT3G23240.1	ATERF1,ERF1	ethylene response factor 1	1.74493	0.803166
orange1.1g008830m	AT3G49530.1	ANAC062,NAC062,NTL6	NAC domain containing protein 62	1.74263	0.801267
orange1.1g012446m	AT3G49530.1	ANAC062,NAC062,NTL6	NAC domain containing protein 62	1.74244	0.801109
orange1.1g029015m	AT4G25470.1	ATCBF2,CBF2,DREB1C,FTQ4	C-repeat/DRE binding factor 2	1.74237	0.801053
orange1.1g032368m	AT1G28480.1	GRX480,roxy19	Thioredoxin superfamily protein	1.73986	0.798969
orange1.1g028982m	AT1G19180.1	JAZ1,TIFY10A	jasmonate-zim-domain protein 1	1.7397	0.798838
orange1.1g005945m	AT4G32010.1	HSI2-L1,HSL1,VAL2	HSI2-like 1	1.73862	0.797945
orange1.1g041172m	AT3G56710.1	SIB1	sigma factor binding protein 1	1.73501	0.794943
orange1.1g031051m	AT5G49480.1	ATCP1,CP1	Ca2+-binding protein 1	1.73294	0.793224
orange1.1g016433m	AT2G47450.1	CAO,CPSRP43	chloroplast signal recognition particle component (CAO)	1.73208	0.792509
orange1.1g007061m	AT3G52430.1	ATPAD4,PAD4	alpha/beta-Hydrolases superfamily protein	1.73075	0.791394
orange1.1g018139m	AT4G36470.1		S-adenosyl-L-methionine-dependent methyltransferases superfamily protein	1.72882	0.789789
orange1.1g031051m	AT5G49480.1	ATCP1,CP1	Ca2+-binding protein 1	1.72866	0.789656
orange1.1g024096m	AT3G23510.1		Cyclopropane-fatty-acyl-phospholipid synthase	1.72728	0.788499
orange1.1g029015m	AT4G25470.1	ATCBF2,CBF2,DREB1C,FTQ4	C-repeat/DRE binding factor 2	1.72659	0.787928
orange1.1g016366m	AT5G54160.1	ATOMT1,OMT1	O-methyltransferase 1	1.72597	0.787409
orange1.1g044255m	AT3G57450.1			1.72586	0.787315
orange1.1g034643m	AT4G05070.1		Wound-responsive family protein	1.72584	0.787296
orange1.1g011108m	AT3G63470.1	scpl40	serine carboxypeptidase-like 40	1.72563	0.787122
orange1.1g035030m	AT1G80760.1	NIP6,NIP6;1,NLM7	NOD26-like intrinsic protein 6;1	1.7256	0.787094
orange1.1g011874m	AT5G26030.1	ATFC-I,FC-I,FC1	ferrochelatase 1	1.72469	0.786341
orange1.1g038081m	AT4G12390.1	PME1	pectin methylesterase inhibitor 1	1.72439	0.786089
orange1.1g008125m	AT3G49530.1	ANAC062,NAC062,NTL6	NAC domain containing protein 62	1.72434	0.786042
orange1.1g018892m	AT3G11480.1	ATBSMT1,BSMT1	S-adenosyl-L-methionine-dependent methyltransferases superfamily protein	1.72301	0.784929
orange1.1g008961m	AT4G32010.1	HSI2-L1,HSL1,VAL2	HSI2-like 1	1.72259	0.784577
orange1.1g036081m	AT1G11050.1		Protein kinase superfamily protein	1.72164	0.783787
orange1.1g007393m	AT3G49530.1	ANAC062,NAC062,NTL6	NAC domain containing protein 62	1.72094	0.783196
orange1.1g032520m	AT5G15190.1			1.72084	0.78311
orange1.1g014679m	AT1G03220.1		Eukaryotic aspartyl protease family protein	1.71945	0.781947
orange1.1g000773m	AT1G59870.1	ABCG36,ATABCG36,ATPDR8,PDR8,PEN3	ABC-2 and Plant PDR ABC-type transporter family protein	1.71619	0.77921
orange1.1g027726m	AT1G17180.1	ATGSTU25,GSTU25	glutathione S-transferase TAU 25	1.71617	0.77919
orange1.1g032643m	AT1G10586.2		basic helix-loop-helix (bHLH) DNA-binding superfamily protein	1.71608	0.77912
orange1.1g003322m	AT4G32010.1	HSI2-L1,HSL1,VAL2	HSI2-like 1	1.71576	0.778844
orange1.1g016418m	AT2G16980.2		Major facilitator superfamily protein	1.71527	0.778437
orange1.1g032389m	AT3G04720.1	HEL,PR-4,PR4	pathogenesis-related 4	1.7145	0.777791
orange1.1g035586m	AT2G30230.1			1.71384	0.777229
orange1.1g000773m	AT1G59870.1	ABCG36,ATABCG36,ATPDR8,PDR8,PEN3	ABC-2 and Plant PDR ABC-type transporter family protein	1.71288	0.776426
orange1.1g047967m	AT5G49480.1	ATCP1,CP1	Ca2+-binding protein 1	1.71267	0.77625
orange1.1g019737m	AT4G11070.1	AtWRKY41,WRKY41	WRKY family transcription factor	1.71172	0.775445
orange1.1g034317m	AT1G29910.1	AB180,CAB3,LHCB1.2	chlorophyll A/B binding protein 3	1.7106	0.7745
orange1.1g025262m	AT2G27080.2		Late embryogenesis abundant (LEA) hydroxyproline-rich glycoprotein family	1.71025	0.774207
orange1.1g048583m	AT4G31500.1	ATR4,CYP83B1,RED1,RNT1,SUR2	cytochrome P450, family 83, subfamily B, polypeptide 1	1.71021	0.774173
orange1.1g042712m	AT1G28190.1			1.70765	0.77201
orange1.1g019652m	AT4G08170.2		Inositol 1,3,4-trisphosphate 5/6-kinase family protein	1.70664	0.77116
orange1.1g008171m	AT4G38470.1		ACT-like protein tyrosine kinase family protein	1.7056	0.770278
orange1.1g040563m	AT5G48150.1	PAT1	GRAS family transcription factor	1.70469	0.769507
orange1.1g048707m	AT5G54160.1	ATOMT1,OMT1	O-methyltransferase 1	1.70345	0.768456
orange1.1g031051m	AT5G49480.1	ATCP1,CP1	Ca2+-binding protein 1	1.70324	0.768281
orange1.1g031862m	AT4G40090.1	AGP3	arabinogalactan protein 3	1.70154	0.766844
orange1.1g019457m	AT5G26030.2	ATFC-I,FC-I,FC1	ferrochelatase 1	1.70091	0.766306
orange1.1g024654m	AT2G34430.1	LHB1B1,LHCB1.4	light-harvesting chlorophyll-protein complex II subunit B1	1.70055	0.765998
orange1.1g025952m	AT3G54890.1	LHCA1	photosystem I light harvesting complex gene 1	1.70016	0.765674
orange1.1g025063m	AT1G56600.1	AtGolS2,GolS2	galactinol synthase 2	1.69977	0.765336
orange1.1g007623m	AT5G63710.1		Leucine-rich repeat protein kinase family protein	1.6989	0.764598
orange1.1g003436m	AT3G46290.1	HERK1	hercules receptor kinase 1	1.69633	0.762417
orange1.1g002454m	AT2G29120.1	ATGLR2.7,GLR2.7	glutamate receptor 2.7	1.69313	0.75969
orange1.1g039406m	AT3G24550.1	ATPERK1,PERK1	proline extensin-like receptor kinase 1	1.69086	0.757758
orange1.1g007889m	AT1G61680.1	ATTPS14,TPS14	terpene synthase 14	1.6901	0.75711
orange1.1g024749m	AT2G29420.1	ATGSTU7,GST25,GSTU7	glutathione S-transferase tau 7	1.68939	0.756502
orange1.1g028972m	AT4G35785.2		RNA-binding (RRM/RBD/RNP motifs) family protein	1.68907	0.756229
orange1.1g031916m	AT1G14870.1	PCR2	PLANT CADMIUM RESISTANCE 2	1.68873	0.755935
orange1.1g029837m	AT4G35770.3	ATSEN1,DIN1,SEN1	Rhodanese/Cell cycle control phosphatase superfamily protein	1.68867	0.755885
orange1.1g003436m	AT3G46290.1	HERK1	hercules receptor kinase 1	1.68857	0.755803
orange1.1g048793m	AT5G01830.1		ARM repeat superfamily protein	1.68676	0.754254
orange1.1g035623m	AT4G31500.1	ATR4,CYP83B1,RED1,RNT1,SUR2	cytochrome P450, family 83, subfamily B, polypeptide 1	1.68371	0.75164
orange1.1g025577m	AT3G54890.1	LHCA1	photosystem I light harvesting complex gene 1	1.68341	0.751383
orange1.1g012659m	AT5G26030.1	ATFC-I,FC-I,FC1	ferrochelatase 1	1.68248	0.750592
orange1.1g048038m	AT1G53210.1		sodium/calcium exchanger family protein / calcium-binding EF hand family protein	1.68113	0.749433
orange1.1g024647m	AT2G41380.1		S-adenosyl-L-methionine-dependent methyltransferases superfamily protein	1.68039	0.7488
orange1.1g036970m	AT2G31880.1	EVR,SOBIR1	Leucine-rich repeat protein kinase family protein	1.67946	0.747999
orange1.1g017063m	AT2G42570.1	TBL39	TRICHOME BIREFRINGENCE-LIKE 39	1.67507	0.744223
orange1.1g031232m	AT1G73540.1	atnudt21,NUDT21	nudix hydrolase homolog 21	1.67478	0.743969
orange1.1g012100m	AT1G12740.1	CYP87A2	cytochrome P450, family 87, subfamily A, polypeptide 2	1.67315	0.742567
orange1.1g015478m	AT3G24550.1	ATPERK1,PERK1	proline extensin-like receptor kinase 1	1.67276	0.742232
orange1.1g028325m	AT2G15890.1	MEE14	maternal effect embryo arrest 14	1.67256	0.74206
orange1.1g032868m	AT4G35770.1	ATSEN1,DIN1,SEN1	Rhodanese/Cell cycle control phosphatase superfamily protein	1.67131	0.740981
orange1.1g032368m	AT1G28480.1	GRX480,roxy19	Thioredoxin superfamily protein	1.67061	0.740377
orange1.1g028130m	AT4G35785.2		RNA-binding (RRM/RBD/RNP motifs) family protein	1.6701	0.739934
orange1.1g000907m	AT1G15520.1	ABCG40,ATABCG40,ATPDR12,PDR12	pleiotropic drug resistance 12	1.66958	0.739482
orange1.1g042145m	AT4G10490.1		2-oxoglutarate (2OG) and Fe(II)-dependent oxygenase superfamily protein	1.6695	0.739414
orange1.1g038294m	AT5G60900.1	RLK1	receptor-like protein kinase 1	1.66941	0.739342
orange1.1g013951m	AT2G36780.1		UDP-Glycosyltransferase superfamily protein	1.6687	0.738722
orange1.1g014191m	AT1G01140.3	CIPK9,PKS6,SnRK3.12	CBL-interacting protein kinase 9	1.667	0.737256
orange1.1g013297m	AT4G11820.2	EMB2778,FKP1,HMGS,MVA1	hydroxymethylglutaryl-CoA synthase / HMG-CoA synthase / 3-hydroxy-3-methylglutaryl coenzyme A synthase	1.66586	0.736264
orange1.1g032368m	AT1G28480.1	GRX480,roxy19	Thioredoxin superfamily protein	1.66466	0.735229
orange1.1g042174m	AT3G23240.1	ATERF1,ERF1	ethylene response factor 1	1.66264	0.733477
orange1.1g008754m	AT2G39130.1		Transmembrane amino acid transporter family protein	1.66201	0.732925
orange1.1g016820m	AT2G17420.1	ATNTRA,NTR2,NTRA	NADPH-dependent thioredoxin reductase A	1.66164	0.732604
orange1.1g034631m	AT2G37940.1	AtIPCS2	Arabidopsis Inositol phosphorylceramide synthase 2	1.66113	0.732164
orange1.1g047964m	AT1G15100.1	RHA2A	RING-H2 finger A2A	1.65973	0.730951
orange1.1g034631m	AT2G37940.1	AtIPCS2	Arabidopsis Inositol phosphorylceramide synthase 2	1.65909	0.730388
orange1.1g024825m	AT4G11070.1	AtWRKY41,WRKY41	WRKY family transcription factor	1.65837	0.729764
orange1.1g026037m	AT1G20030.2		Pathogenesis-related thaumatin superfamily protein	1.65817	0.729593
orange1.1g009504m	AT4G32010.1	HSI2-L1,HSL1,VAL2	HSI2-like 1	1.65748	0.728995
orange1.1g033361m	AT3G02070.1		Cysteine proteinases superfamily protein	1.6573	0.728835
orange1.1g021807m	AT3G26430.1		GDSL-like Lipase/Acylhydrolase superfamily protein	1.65717	0.728722
orange1.1g013395m	AT1G51760.1	IAR3,JR3	peptidase M20/M25/M40 family protein	1.65672	0.72833
orange1.1g026592m	AT1G69490.1	ANAC029,ATNAP,NAP	NAC-like, activated by AP3/PI	1.65626	0.727929
orange1.1g000773m	AT1G59870.1	ABCG36,ATABCG36,ATPDR8,PDR8,PEN3	ABC-2 and Plant PDR ABC-type transporter family protein	1.65611	0.727798
orange1.1g002489m	AT4G32010.1	HSI2-L1,HSL1,VAL2	HSI2-like 1	1.65465	0.726525
orange1.1g044340m	AT1G31320.1	LBD4	LOB domain-containing protein 4	1.6543	0.726225
orange1.1g005563m	AT4G32010.1	HSI2-L1,HSL1,VAL2	HSI2-like 1	1.65384	0.725818
orange1.1g047276m	AT5G20050.1		Protein kinase superfamily protein	1.65358	0.725592
orange1.1g029479m	AT4G27270.1		Quinone reductase family protein	1.65356	0.725571
orange1.1g040360m	AT2G45760.1	BAL,BAP2	BON association protein 2	1.6519	0.724129
orange1.1g031611m	AT1G08830.1	CSD1	copper/zinc superoxide dismutase 1	1.65124	0.723553
orange1.1g024960m	AT3G17380.1		TRAF-like family protein	1.65097	0.723311
orange1.1g023197m	AT1G69490.1	ANAC029,ATNAP,NAP	NAC-like, activated by AP3/PI	1.65021	0.722645
orange1.1g024367m	AT1G56600.1	AtGolS2,GolS2	galactinol synthase 2	1.64961	0.722125
orange1.1g037526m	AT1G73040.1		Mannose-binding lectin superfamily protein	1.64902	0.721613
orange1.1g002739m	AT4G32010.1	HSI2-L1,HSL1,VAL2	HSI2-like 1	1.64898	0.72157
orange1.1g000901m	AT3G59140.1	ATMRP14,MRP14	multidrug resistance-associated protein 14	1.64893	0.721533
orange1.1g032868m	AT4G35770.1	ATSEN1,DIN1,SEN1	Rhodanese/Cell cycle control phosphatase superfamily protein	1.64719	0.720004
orange1.1g028247m	AT5G08350.1		GRAM domain-containing protein / ABA-responsive protein-related	1.64646	0.719371
orange1.1g023424m	AT3G56650.1		Mog1/PsbP/DUF1795-like photosystem II reaction center PsbP family protein	1.64579	0.718779
orange1.1g000886m	AT3G18290.1	BTS,EMB2454	zinc finger protein-related	1.64515	0.718217
orange1.1g017462m	AT5G53450.1	ORG1	OBP3-responsive gene 1	1.64512	0.718194
orange1.1g045235m	AT5G17540.1		HXXXD-type acyl-transferase family protein	1.64493	0.718022
orange1.1g027334m	AT5G01750.2		Protein of unknown function (DUF567)	1.64392	0.717144
orange1.1g032762m	AT2G05540.1		Glycine-rich protein family	1.64348	0.716756
orange1.1g037639m	AT4G19810.1		Glycosyl hydrolase family protein with chitinase insertion domain	1.64235	0.715761
orange1.1g011200m	AT1G28760.1		Uncharacterized conserved protein (DUF2215)	1.64157	0.715072
orange1.1g037121m	AT1G60190.1		ARM repeat superfamily protein	1.64065	0.714268
orange1.1g000760m	AT1G59870.1	ABCG36,ATABCG36,ATPDR8,PDR8,PEN3	ABC-2 and Plant PDR ABC-type transporter family protein	1.63806	0.711987
orange1.1g033415m	AT2G05520.5	ATGRP-3,ATGRP3,GRP-3,GRP3	glycine-rich protein 3	1.63725	0.711275
orange1.1g048091m	AT2G47485.1			1.63606	0.710229
orange1.1g007050m	AT2G42880.1	ATMPK20,MPK20	MAP kinase 20	1.63574	0.70994
orange1.1g002554m	AT4G32010.1	HSI2-L1,HSL1,VAL2	HSI2-like 1	1.63511	0.709384
orange1.1g016706m	AT4G32890.1	GATA9	GATA transcription factor 9	1.63391	0.708331
orange1.1g024579m	AT2G05100.1	LHCB2,LHCB2.1	photosystem II light harvesting complex gene 2.1	1.63333	0.707816
orange1.1g034631m	AT2G37940.1	AtIPCS2	Arabidopsis Inositol phosphorylceramide synthase 2	1.63181	0.706474
orange1.1g011119m	AT1G02270.1		Calcium-binding endonuclease/exonuclease/phosphatase family	1.63162	0.706309
orange1.1g017431m	AT5G43940.1	ADH2,ATGSNOR1,GSNOR,HOT5,PAR2	GroES-like zinc-binding dehydrogenase family protein	1.63138	0.706096
orange1.1g013209m	AT2G46210.1		Fatty acid/sphingolipid desaturase	1.63066	0.705452
orange1.1g021807m	AT3G26430.1		GDSL-like Lipase/Acylhydrolase superfamily protein	1.63065	0.705449
orange1.1g047500m	AT1G29670.1		GDSL-like Lipase/Acylhydrolase superfamily protein	1.62967	0.704577
orange1.1g042175m	AT4G36810.1	GGPS1	geranylgeranyl pyrophosphate synthase 1	1.62669	0.701939
orange1.1g007617m	AT5G63710.1		Leucine-rich repeat protein kinase family protein	1.62587	0.701209
orange1.1g000760m	AT1G59870.1	ABCG36,ATABCG36,ATPDR8,PDR8,PEN3	ABC-2 and Plant PDR ABC-type transporter family protein	1.62366	0.699254
orange1.1g035533m	AT5G05260.1	CYP79A2	cytochrome p450 79a2	1.6212	0.697064
orange1.1g026372m	AT3G16990.1		Haem oxygenase-like, multi-helical	1.62098	0.696863
orange1.1g032573m	AT5G07250.1	ATRBL3,RBL3	RHOMBOID-like protein 3	1.61916	0.695246
orange1.1g033246m	AT4G35190.1		Putative lysine decarboxylase family protein	1.61818	0.694375
orange1.1g031431m	AT1G24020.1	MLP423	MLP-like protein 423	1.61764	0.693889
orange1.1g000713m	AT3G59140.1	ATMRP14,MRP14	multidrug resistance-associated protein 14	1.61762	0.693871
orange1.1g023929m	AT2G29420.1	ATGSTU7,GST25,GSTU7	glutathione S-transferase tau 7	1.61472	0.691281
orange1.1g025537m	AT3G54030.1		Protein kinase protein with tetratricopeptide repeat domain	1.61315	0.689884
orange1.1g023795m	AT5G20900.1	JAZ12,TIFY3B	jasmonate-zim-domain protein 12	1.60988	0.686957
orange1.1g038413m	AT1G75280.1		NmrA-like negative transcriptional regulator family protein	1.60925	0.68639
orange1.1g020658m	AT1G51760.1	IAR3,JR3	peptidase M20/M25/M40 family protein	1.60876	0.68595
orange1.1g024425m	AT3G29575.4	AFP3	ABI five binding protein 3	1.60647	0.683898
orange1.1g046424m	AT5G54160.1	ATOMT1,OMT1	O-methyltransferase 1	1.6061	0.683563
orange1.1g046095m	AT2G27080.1		Late embryogenesis abundant (LEA) hydroxyproline-rich glycoprotein family	1.60466	0.682271
orange1.1g000962m	AT3G14470.1		NB-ARC domain-containing disease resistance protein	1.60293	0.68071
orange1.1g044255m	AT3G57450.1			1.60263	0.680439
orange1.1g008012m	AT3G47570.1		Leucine-rich repeat protein kinase family protein	1.60173	0.679632
orange1.1g040562m	AT5G33340.1	CDR1	Eukaryotic aspartyl protease family protein	1.60146	0.679392
orange1.1g047967m	AT5G49480.1	ATCP1,CP1	Ca2+-binding protein 1	1.6011	0.679059
orange1.1g029678m	AT3G16990.1		Haem oxygenase-like, multi-helical	1.59964	0.677751
orange1.1g038294m	AT5G60900.1	RLK1	receptor-like protein kinase 1	1.59885	0.677031
orange1.1g013521m	AT2G13810.1	ALD1	AGD2-like defense response protein 1	1.59606	0.674519
orange1.1g015339m	AT5G35960.1		Protein kinase family protein	1.59501	0.673563
orange1.1g029382m	AT5G07250.1	ATRBL3,RBL3	RHOMBOID-like protein 3	1.59346	0.672162
orange1.1g046004m	AT3G10120.1			1.59304	0.671781
orange1.1g047964m	AT1G15100.1	RHA2A	RING-H2 finger A2A	1.59273	0.671504
orange1.1g035623m	AT4G31500.1	ATR4,CYP83B1,RED1,RNT1,SUR2	cytochrome P450, family 83, subfamily B, polypeptide 1	1.59185	0.670701
orange1.1g011664m	AT2G46620.1		P-loop containing nucleoside triphosphate hydrolases superfamily protein	1.59092	0.669861
orange1.1g011108m	AT3G63470.1	scpl40	serine carboxypeptidase-like 40	1.5901	0.669114
orange1.1g032573m	AT5G07250.1	ATRBL3,RBL3	RHOMBOID-like protein 3	1.58995	0.668983
orange1.1g045656m	AT5G04500.1		glycosyltransferase family protein 47	1.58785	0.667076
orange1.1g047292m	AT5G60900.1	RLK1	receptor-like protein kinase 1	1.58717	0.666459
orange1.1g047978m	AT5G13930.1	ATCHS,CHS,TT4	Chalcone and stilbene synthase family protein	1.58712	0.666409
orange1.1g046882m	AT2G34500.1	CYP710A1	cytochrome P450, family 710, subfamily A, polypeptide 1	1.58682	0.666136
orange1.1g037819m	AT4G31500.1	ATR4,CYP83B1,RED1,RNT1,SUR2	cytochrome P450, family 83, subfamily B, polypeptide 1	1.58633	0.665696
orange1.1g031807m	AT4G27270.1		Quinone reductase family protein	1.58581	0.665224
orange1.1g026406m	AT3G16990.1		Haem oxygenase-like, multi-helical	1.5853	0.664752
orange1.1g029382m	AT5G07250.1	ATRBL3,RBL3	RHOMBOID-like protein 3	1.5851	0.664578
orange1.1g029160m	AT5G54660.1		HSP20-like chaperones superfamily protein	1.58412	0.663685
orange1.1g034303m	AT3G05550.1		Hypoxia-responsive family protein	1.58367	0.663273
orange1.1g012544m	AT5G53450.1	ORG1	OBP3-responsive gene 1	1.58289	0.662565
orange1.1g014484m	AT3G54030.1		Protein kinase protein with tetratricopeptide repeat domain	1.5823	0.662026
orange1.1g018472m	AT2G35390.2		Phosphoribosyltransferase family protein	1.58219	0.661925
orange1.1g030950m	AT1G76100.1	PETE1	plastocyanin 1	1.5816	0.661382
orange1.1g026855m	AT5G04760.1		Duplicated homeodomain-like superfamily protein	1.57978	0.659721
orange1.1g016978m	AT5G43940.1	ADH2,ATGSNOR1,GSNOR,HOT5,PAR2	GroES-like zinc-binding dehydrogenase family protein	1.57962	0.659577
orange1.1g038285m	AT5G51990.1	CBF4,DREB1D	C-repeat-binding factor 4	1.5796	0.659564
orange1.1g026414m	AT5G43940.1	ADH2,ATGSNOR1,GSNOR,HOT5,PAR2	GroES-like zinc-binding dehydrogenase family protein	1.57679	0.656991
orange1.1g001015m	AT3G18290.1	BTS,EMB2454	zinc finger protein-related	1.57638	0.656613
orange1.1g008366m	AT3G09220.1	LAC7	laccase 7	1.57632	0.65656
orange1.1g014206m	AT3G25810.1		Terpenoid cyclases/Protein prenyltransferases superfamily protein	1.57563	0.655931
orange1.1g032573m	AT5G07250.1	ATRBL3,RBL3	RHOMBOID-like protein 3	1.57562	0.655924
orange1.1g041536m	AT3G14470.1		NB-ARC domain-containing disease resistance protein	1.57558	0.655881
orange1.1g033561m	AT2G06520.1	PSBX	photosystem II subunit X	1.57503	0.655375
orange1.1g014478m	AT3G54030.1		Protein kinase protein with tetratricopeptide repeat domain	1.57295	0.653472
orange1.1g007475m	AT1G02205.2	CER1	Fatty acid hydroxylase superfamily	1.57204	0.652639
orange1.1g044614m	AT4G33440.1		Pectin lyase-like superfamily protein	1.5716	0.65223
orange1.1g026978m	AT4G39230.1		NmrA-like negative transcriptional regulator family protein	1.57085	0.651543
orange1.1g025264m	AT5G43940.2	ADH2,ATGSNOR1,GSNOR,HOT5,PAR2	GroES-like zinc-binding dehydrogenase family protein	1.57039	0.651123
orange1.1g044971m	AT1G29920.1	AB165,CAB2,LHCB1.1	chlorophyll A/B-binding protein 2	1.56947	0.650282
orange1.1g026416m	AT3G16990.1		Haem oxygenase-like, multi-helical	1.56824	0.649149
orange1.1g008877m	AT3G18440.1	ALMT9,AtALMT9	aluminum-activated malate transporter 9	1.56765	0.648602
orange1.1g018576m	AT5G54160.1	ATOMT1,OMT1	O-methyltransferase 1	1.56727	0.648253
orange1.1g024452m	AT4G09760.3		Protein kinase superfamily protein	1.56702	0.648023
orange1.1g027331m	AT3G02070.1		Cysteine proteinases superfamily protein	1.56681	0.647828
orange1.1g027726m	AT1G17180.1	ATGSTU25,GSTU25	glutathione S-transferase TAU 25	1.56567	0.646779
orange1.1g027622m	AT5G39120.1		RmlC-like cupins superfamily protein	1.56504	0.646203
orange1.1g013297m	AT4G11820.2	EMB2778,FKP1,HMGS,MVA1	hydroxymethylglutaryl-CoA synthase / HMG-CoA synthase / 3-hydroxy-3-methylglutaryl coenzyme A synthase	1.56447	0.645671
orange1.1g004219m	AT4G26140.1	BGAL12	beta-galactosidase 12	1.56425	0.645467
orange1.1g032117m	AT4G35770.1	ATSEN1,DIN1,SEN1	Rhodanese/Cell cycle control phosphatase superfamily protein	1.56383	0.645083
orange1.1g017495m	AT5G54160.1	ATOMT1,OMT1	O-methyltransferase 1	1.56379	0.645048
orange1.1g014484m	AT3G54030.1		Protein kinase protein with tetratricopeptide repeat domain	1.5637	0.64496
orange1.1g012066m	AT5G65380.1		MATE efflux family protein	1.5633	0.644597
orange1.1g023115m	AT3G14880.2			1.56315	0.64446
orange1.1g000872m	AT1G15520.1	ABCG40,ATABCG40,ATPDR12,PDR12	pleiotropic drug resistance 12	1.56279	0.644122
orange1.1g017668m	AT2G42570.1	TBL39	TRICHOME BIREFRINGENCE-LIKE 39	1.56263	0.643981
orange1.1g018638m	AT1G65410.1	ATNAP11,NAP11,TGD3	non-intrinsic ABC protein 11	1.56205	0.643442
orange1.1g047964m	AT1G15100.1	RHA2A	RING-H2 finger A2A	1.5618	0.64321
orange1.1g012482m	AT1G02270.1		Calcium-binding endonuclease/exonuclease/phosphatase family	1.56116	0.64262
orange1.1g014484m	AT3G54030.1		Protein kinase protein with tetratricopeptide repeat domain	1.56072	0.64221
orange1.1g022885m	AT4G33580.1	ATBCA5,BCA5	beta carbonic anhydrase 5	1.56027	0.641793
orange1.1g011099m	AT3G50740.1	UGT72E1	UDP-glucosyl transferase 72E1	1.55961	0.641187
orange1.1g009756m	AT3G16910.1	AAE7,ACN1	acyl-activating enzyme 7	1.55947	0.641059
orange1.1g008366m	AT3G09220.1	LAC7	laccase 7	1.55942	0.641007
orange1.1g031421m	AT3G02070.1		Cysteine proteinases superfamily protein	1.55929	0.640894
orange1.1g029717m	AT1G61340.1		F-box family protein	1.55897	0.640594
orange1.1g006905m	AT4G00750.1		S-adenosyl-L-methionine-dependent methyltransferases superfamily protein	1.55864	0.640287
orange1.1g019118m	AT5G07010.1	ATST2A,ST2A	sulfotransferase 2A	1.55774	0.639452
orange1.1g031903m	AT4G14640.1	CAM8	calmodulin 8	1.55741	0.639152
orange1.1g030050m	AT5G13080.1	ATWRKY75,WRKY75	WRKY DNA-binding protein 75	1.55671	0.638502
orange1.1g040792m	AT1G29530.1			1.55601	0.637853
orange1.1g033246m	AT4G35190.1		Putative lysine decarboxylase family protein	1.5549	0.636825
orange1.1g000881m	AT3G18290.1	BTS,EMB2454	zinc finger protein-related	1.55468	0.636616
orange1.1g032117m	AT4G35770.1	ATSEN1,DIN1,SEN1	Rhodanese/Cell cycle control phosphatase superfamily protein	1.55455	0.636495
orange1.1g003045m	AT4G21390.1	B120	S-locus lectin protein kinase family protein	1.55441	0.636366
orange1.1g027669m	AT3G26430.1		GDSL-like Lipase/Acylhydrolase superfamily protein	1.55375	0.635755
orange1.1g029487m	AT3G16990.1		Haem oxygenase-like, multi-helical	1.55283	0.634904
orange1.1g000895m	AT3G18290.1	BTS,EMB2454	zinc finger protein-related	1.55151	0.633673
orange1.1g029730m	AT3G16990.1		Haem oxygenase-like, multi-helical	1.55082	0.633031
orange1.1g043591m	AT3G28917.1	MIF2	mini zinc finger 2	1.54893	0.631268
orange1.1g034610m	AT3G13227.1		serine-rich protein-related	1.5489	0.631243
orange1.1g026473m	AT1G32380.1	PRS2	phosphoribosyl pyrophosphate (PRPP) synthase 2	1.54874	0.631094
orange1.1g026100m	AT5G64460.4		Phosphoglycerate mutase family protein	1.54867	0.631032
orange1.1g030216m	AT1G71000.1		Chaperone DnaJ-domain superfamily protein	1.54829	0.63068
orange1.1g016807m	AT2G29410.1	ATMTPB1,MTPB1	metal tolerance protein B1	1.54806	0.630459
orange1.1g018576m	AT5G54160.1	ATOMT1,OMT1	O-methyltransferase 1	1.54797	0.63038
orange1.1g040480m	AT2G31880.1	EVR,SOBIR1	Leucine-rich repeat protein kinase family protein	1.54748	0.629916
orange1.1g018819m	AT5G54190.1	PORA	protochlorophyllide oxidoreductase A	1.54686	0.629344
orange1.1g035304m	AT5G40960.1		Protein of unknown function (DUF 3339)	1.54637	0.628889
orange1.1g007064m	AT2G42880.1	ATMPK20,MPK20	MAP kinase 20	1.54584	0.628389
orange1.1g019475m	AT3G54030.1		Protein kinase protein with tetratricopeptide repeat domain	1.54578	0.628339
orange1.1g027726m	AT1G17180.1	ATGSTU25,GSTU25	glutathione S-transferase TAU 25	1.54503	0.62763
orange1.1g004219m	AT4G26140.1	BGAL12	beta-galactosidase 12	1.54494	0.627553
orange1.1g006722m	AT1G02205.2	CER1	Fatty acid hydroxylase superfamily	1.54336	0.626078
orange1.1g040898m	AT2G31880.1	EVR,SOBIR1	Leucine-rich repeat protein kinase family protein	1.5425	0.625272
orange1.1g022149m	AT2G33500.1		B-box type zinc finger protein with CCT domain	1.54237	0.625146
orange1.1g009833m	AT5G26340.1	ATSTP13,MSS1,STP13	Major facilitator superfamily protein	1.5419	0.624708
orange1.1g010099m	AT2G38650.2	GAUT7,LGT7	galacturonosyltransferase 7	1.54146	0.624302
orange1.1g014206m	AT3G25810.1		Terpenoid cyclases/Protein prenyltransferases superfamily protein	1.54103	0.623893
orange1.1g024425m	AT3G29575.4	AFP3	ABI five binding protein 3	1.54078	0.62366
orange1.1g024895m	AT3G45970.1	ATEXLA1,ATEXPL1,ATHEXP BETA 2.1,EXLA1,EXPL1	expansin-like A1	1.54071	0.623596
orange1.1g003436m	AT3G46290.1	HERK1	hercules receptor kinase 1	1.54067	0.623554
orange1.1g032868m	AT4G35770.1	ATSEN1,DIN1,SEN1	Rhodanese/Cell cycle control phosphatase superfamily protein	1.54019	0.623112
orange1.1g001384m	AT1G74360.1		Leucine-rich repeat protein kinase family protein	1.53962	0.622575
orange1.1g027331m	AT3G02070.1		Cysteine proteinases superfamily protein	1.53886	0.621866
orange1.1g001043m	AT3G18290.1	BTS,EMB2454	zinc finger protein-related	1.53884	0.621847
orange1.1g037594m	AT4G36810.1	GGPS1	geranylgeranyl pyrophosphate synthase 1	1.53871	0.621719
orange1.1g006683m	AT2G29120.1	ATGLR2.7,GLR2.7	glutamate receptor 2.7	1.53772	0.620788
orange1.1g039406m	AT3G24550.1	ATPERK1,PERK1	proline extensin-like receptor kinase 1	1.53697	0.620092
orange1.1g024950m	AT5G63160.1	BT1	BTB and TAZ domain protein 1	1.53645	0.619603
orange1.1g042755m	AT4G34410.1	RRTF1	redox responsive transcription factor 1	1.53645	0.619602
orange1.1g027900m	AT4G27670.1	HSP21	heat shock protein 21	1.53596	0.619136
orange1.1g013521m	AT2G13810.1	ALD1	AGD2-like defense response protein 1	1.5357	0.618898
orange1.1g031903m	AT4G14640.1	CAM8	calmodulin 8	1.53491	0.618154
orange1.1g031240m	AT5G22920.1		CHY-type/CTCHY-type/RING-type Zinc finger protein	1.53455	0.617813
orange1.1g008984m	AT4G17230.1	SCL13	SCARECROW-like 13	1.5345	0.617766
orange1.1g038294m	AT5G60900.1	RLK1	receptor-like protein kinase 1	1.53447	0.617743
orange1.1g025537m	AT3G54030.1		Protein kinase protein with tetratricopeptide repeat domain	1.53407	0.617365
orange1.1g019139m	AT5G43940.1	ADH2,ATGSNOR1,GSNOR,HOT5,PAR2	GroES-like zinc-binding dehydrogenase family protein	1.53395	0.617248
orange1.1g007315m	AT4G26140.1	BGAL12	beta-galactosidase 12	1.53367	0.616985
orange1.1g036963m	AT5G61890.1		Integrase-type DNA-binding superfamily protein	1.5334	0.616738
orange1.1g008992m	AT2G44500.1		O-fucosyltransferase family protein	1.53318	0.61653
orange1.1g024096m	AT3G23510.1		Cyclopropane-fatty-acyl-phospholipid synthase	1.53256	0.615942
orange1.1g014206m	AT3G25810.1		Terpenoid cyclases/Protein prenyltransferases superfamily protein	1.53238	0.61577
orange1.1g033248m	AT2G06520.1	PSBX	photosystem II subunit X	1.53202	0.615432
orange1.1g031758m	AT5G02020.1			1.53154	0.614985
orange1.1g033361m	AT3G02070.1		Cysteine proteinases superfamily protein	1.53131	0.614762
orange1.1g047276m	AT5G20050.1		Protein kinase superfamily protein	1.53085	0.614333
orange1.1g018472m	AT2G35390.2		Phosphoribosyltransferase family protein	1.52933	0.612902
orange1.1g007135m	AT3G25810.1		Terpenoid cyclases/Protein prenyltransferases superfamily protein	1.52866	0.612272
orange1.1g005690m	AT4G26140.1	BGAL12	beta-galactosidase 12	1.52796	0.611607
orange1.1g011099m	AT3G50740.1	UGT72E1	UDP-glucosyl transferase 72E1	1.52711	0.610804
orange1.1g031421m	AT3G02070.1		Cysteine proteinases superfamily protein	1.52609	0.609838
orange1.1g029577m	AT5G64040.2	PSAN	photosystem I reaction center subunit PSI-N, chloroplast, putative / PSI-N, putative (PSAN)	1.52598	0.609732
orange1.1g026590m	AT3G01440.1	PQL1,PQL2	PsbQ-like 1	1.52543	0.609214
orange1.1g011099m	AT3G50740.1	UGT72E1	UDP-glucosyl transferase 72E1	1.52411	0.607965
orange1.1g029943m	AT2G32030.1		Acyl-CoA N-acyltransferases (NAT) superfamily protein	1.52404	0.607902
orange1.1g029382m	AT5G07250.1	ATRBL3,RBL3	RHOMBOID-like protein 3	1.52361	0.607498
orange1.1g021636m	AT2G19590.1	ACO1,ATACO1	ACC oxidase 1	1.52263	0.606561
orange1.1g038118m	AT5G10530.1		Concanavalin A-like lectin protein kinase family protein	1.52154	0.60553
orange1.1g041521m	AT4G29780.1			1.52117	0.605177
orange1.1g006681m	AT4G26140.2	BGAL12	beta-galactosidase 12	1.52116	0.605175
orange1.1g021041m	AT4G33580.1	ATBCA5,BCA5	beta carbonic anhydrase 5	1.52069	0.604729
orange1.1g018472m	AT2G35390.2		Phosphoribosyltransferase family protein	1.52069	0.604723
orange1.1g033251m	AT3G51030.1	ATTRX H1,ATTRX1,TRX1	thioredoxin H-type 1	1.51992	0.603993
orange1.1g006683m	AT2G29120.1	ATGLR2.7,GLR2.7	glutamate receptor 2.7	1.51986	0.603935
orange1.1g023296m	AT2G42570.1	TBL39	TRICHOME BIREFRINGENCE-LIKE 39	1.51984	0.603921
orange1.1g023616m	AT4G33580.1	ATBCA5,BCA5	beta carbonic anhydrase 5	1.51936	0.603462
orange1.1g004677m	AT4G26140.1	BGAL12	beta-galactosidase 12	1.51918	0.603295
orange1.1g044508m	AT1G28380.1	NSL1	MAC/Perforin domain-containing protein	1.51864	0.602777
orange1.1g046438m	AT3G47570.1		Leucine-rich repeat protein kinase family protein	1.51855	0.602698
orange1.1g021433m	AT1G55230.1		Family of unknown function (DUF716)	1.51853	0.602671
orange1.1g006236m	AT2G40140.1	ATSZF2,CZF1,SZF2,ZFAR1	zinc finger (CCCH-type) family protein	1.51823	0.602387
orange1.1g006138m	AT3G51895.1	AST12,SULTR3;1	sulfate transporter 3;1	1.51768	0.601871
orange1.1g017979m	AT3G13610.1		2-oxoglutarate (2OG) and Fe(II)-dependent oxygenase superfamily protein	1.51598	0.600252
orange1.1g026907m	AT2G42570.1	TBL39	TRICHOME BIREFRINGENCE-LIKE 39	1.51529	0.599598
orange1.1g022865m	AT5G43940.1	ADH2,ATGSNOR1,GSNOR,HOT5,PAR2	GroES-like zinc-binding dehydrogenase family protein	1.5152	0.599504
orange1.1g028847m	AT4G27270.1		Quinone reductase family protein	1.51508	0.599396
orange1.1g005874m	AT1G77590.1	LACS9	long chain acyl-CoA synthetase 9	1.5143	0.598653
orange1.1g038416m	AT5G53970.1		Tyrosine transaminase family protein	1.51418	0.598539
orange1.1g011609m	AT5G65380.1		MATE efflux family protein	1.51411	0.598467
orange1.1g023511m	AT4G11820.2	EMB2778,FKP1,HMGS,MVA1	hydroxymethylglutaryl-CoA synthase / HMG-CoA synthase / 3-hydroxy-3-methylglutaryl coenzyme A synthase	1.51386	0.598234
orange1.1g022779m	AT5G64460.1		Phosphoglycerate mutase family protein	1.51375	0.598127
orange1.1g024425m	AT3G29575.4	AFP3	ABI five binding protein 3	1.51373	0.598104
orange1.1g036132m	AT1G03220.1		Eukaryotic aspartyl protease family protein	1.51332	0.597717
orange1.1g026095m	AT3G21150.1	BBX32	B-box 32	1.51317	0.597579
orange1.1g008342m	AT3G16910.1	AAE7,ACN1	acyl-activating enzyme 7	1.513	0.597408
orange1.1g028281m	AT5G08350.1		GRAM domain-containing protein / ABA-responsive protein-related	1.5125	0.596931
orange1.1g042175m	AT4G36810.1	GGPS1	geranylgeranyl pyrophosphate synthase 1	1.5123	0.596743
orange1.1g031421m	AT3G02070.1		Cysteine proteinases superfamily protein	1.51204	0.596501
orange1.1g004617m	AT1G58190.2	AtRLP9,RLP9	receptor like protein 9	1.51182	0.596286
orange1.1g013124m	AT1G02270.1		Calcium-binding endonuclease/exonuclease/phosphatase family	1.51144	0.595919
orange1.1g019475m	AT3G54030.1		Protein kinase protein with tetratricopeptide repeat domain	1.5108	0.595314
orange1.1g013209m	AT2G46210.1		Fatty acid/sphingolipid desaturase	1.50925	0.593831
orange1.1g009147m	AT5G67550.1			1.50881	0.593414
orange1.1g044990m	AT4G28460.1			1.5083	0.592924
orange1.1g030417m	AT5G64040.2	PSAN	photosystem I reaction center subunit PSI-N, chloroplast, putative / PSI-N, putative (PSAN)	1.5079	0.592545
orange1.1g013209m	AT2G46210.1		Fatty acid/sphingolipid desaturase	1.50777	0.592419
orange1.1g026995m	AT3G27690.1	LHCB2,LHCB2.3,LHCB2.4	photosystem II light harvesting complex gene 2.3	1.50753	0.592188
orange1.1g021807m	AT3G26430.1		GDSL-like Lipase/Acylhydrolase superfamily protein	1.50752	0.59218
orange1.1g026095m	AT3G21150.1	BBX32	B-box 32	1.50739	0.59205
orange1.1g004037m	AT1G53590.1	NTMC2T6.1,NTMC2TYPE6.1	Calcium-dependent lipid-binding (CaLB domain) family protein	1.50722	0.591892
orange1.1g019118m	AT5G07010.1	ATST2A,ST2A	sulfotransferase 2A	1.50679	0.591474
orange1.1g042175m	AT4G36810.1	GGPS1	geranylgeranyl pyrophosphate synthase 1	1.50661	0.591309
orange1.1g017373m	AT4G26080.1	ABI1,AtABI1	Protein phosphatase 2C family protein	1.50656	0.591255
orange1.1g005690m	AT4G26140.1	BGAL12	beta-galactosidase 12	1.50512	0.589881
orange1.1g015418m	AT5G14420.3	RGLG2	RING domain ligase2	1.50506	0.589825
orange1.1g031508m	AT1G55670.1	PSAG	photosystem I subunit G	1.50493	0.589696
orange1.1g038621m	AT4G19230.1	CYP707A1	cytochrome P450, family 707, subfamily A, polypeptide 1	1.50478	0.589556
orange1.1g035738m	AT5G54160.1	ATOMT1,OMT1	O-methyltransferase 1	1.50475	0.589521
orange1.1g045014m	AT4G34410.1	RRTF1	redox responsive transcription factor 1	1.50425	0.589048
orange1.1g015339m	AT5G35960.1		Protein kinase family protein	1.50401	0.588816
orange1.1g025537m	AT3G54030.1		Protein kinase protein with tetratricopeptide repeat domain	1.50397	0.588776
orange1.1g048817m	AT1G01260.2		basic helix-loop-helix (bHLH) DNA-binding superfamily protein	1.5039	0.588712
orange1.1g033361m	AT3G02070.1		Cysteine proteinases superfamily protein	1.50234	0.587212
orange1.1g008273m	AT4G32010.1	HSI2-L1,HSL1,VAL2	HSI2-like 1	1.50136	0.586267
orange1.1g006994m	AT3G25810.1		Terpenoid cyclases/Protein prenyltransferases superfamily protein	1.50128	0.586197
orange1.1g011371m	AT5G65380.1		MATE efflux family protein	1.50096	0.585881
orange1.1g034115m	AT5G02020.1			1.50043	0.585378
orange1.1g024492m	AT2G31180.1	ATMYB14,MYB14,MYB14AT	myb domain protein 14	1.5004	0.585344
orange1.1g012103m	AT1G09970.2	LRR XI-23,RLK7	Leucine-rich receptor-like protein kinase family protein	1.49921	0.584201
orange1.1g030795m	AT5G64040.1	PSAN	photosystem I reaction center subunit PSI-N, chloroplast, putative / PSI-N, putative (PSAN)	1.49895	0.583956
orange1.1g002403m	AT5G15070.1		Phosphoglycerate mutase-like family protein	1.4988	0.583803
orange1.1g011407m	AT1G44350.1	ILL6	IAA-leucine resistant (ILR)-like gene 6	1.49823	0.583261
orange1.1g048024m	AT5G24530.1	DMR6	2-oxoglutarate (2OG) and Fe(II)-dependent oxygenase superfamily protein	1.49808	0.583116
orange1.1g001653m	AT1G07390.3	AtRLP1,RLP1	receptor like protein 1	1.49774	0.582791
orange1.1g041666m	AT4G09760.2		Protein kinase superfamily protein	1.49679	0.581875
orange1.1g026095m	AT3G21150.1	BBX32	B-box 32	1.49677	0.581849
orange1.1g007177m	AT2G42880.1	ATMPK20,MPK20	MAP kinase 20	1.49641	0.581507
orange1.1g016531m	AT1G02205.2	CER1	Fatty acid hydroxylase superfamily	1.49626	0.581362
orange1.1g004268m	AT4G08850.1		Leucine-rich repeat receptor-like protein kinase family protein	1.49608	0.58119
orange1.1g007064m	AT2G42880.1	ATMPK20,MPK20	MAP kinase 20	1.49607	0.581177
orange1.1g010497m	AT2G17840.1	ERD7	Senescence/dehydration-associated protein-related	1.49599	0.581101
orange1.1g005321m	AT5G52640.1	ATHS83,AtHsp90-1,ATHSP90.1,HSP81-1,HSP81.1,HSP83,HSP90.1	heat shock protein 90.1	1.49568	0.580801
orange1.1g027331m	AT3G02070.1		Cysteine proteinases superfamily protein	1.49562	0.580743
orange1.1g027927m	AT3G45640.1	ATMAPK3,ATMPK3,MPK3	mitogen-activated protein kinase 3	1.49534	0.580475
orange1.1g011730m	AT1G44350.1	ILL6	IAA-leucine resistant (ILR)-like gene 6	1.49493	0.580077
orange1.1g033251m	AT3G51030.1	ATTRX H1,ATTRX1,TRX1	thioredoxin H-type 1	1.49411	0.579289
orange1.1g043826m	AT5G54160.1	ATOMT1,OMT1	O-methyltransferase 1	1.49387	0.579056
orange1.1g016281m	AT1G10040.1		alpha/beta-Hydrolases superfamily protein	1.49335	0.578551
orange1.1g033037m	AT1G23440.1		Peptidase C15, pyroglutamyl peptidase I-like	1.49286	0.578078
orange1.1g014478m	AT3G54030.1		Protein kinase protein with tetratricopeptide repeat domain	1.49207	0.577313
orange1.1g006724m	AT2G37980.1		O-fucosyltransferase family protein	1.49187	0.577117
orange1.1g023743m	AT4G33580.1	ATBCA5,BCA5	beta carbonic anhydrase 5	1.49184	0.577095
orange1.1g038617m	AT4G36250.1	ALDH3F1	aldehyde dehydrogenase 3F1	1.4917	0.576956
orange1.1g010388m	AT5G07990.1	CYP75B1,D501,TT7	Cytochrome P450 superfamily protein	1.49157	0.576836
orange1.1g020257m	AT4G23820.1		Pectin lyase-like superfamily protein	1.49109	0.576371
orange1.1g012594m	AT3G02100.1		UDP-Glycosyltransferase superfamily protein	1.49077	0.576059
orange1.1g019795m	AT1G12780.1	ATUGE1,UGE1	UDP-D-glucose/UDP-D-galactose 4-epimerase 1	1.49072	0.576007
orange1.1g000943m	AT5G17680.1		disease resistance protein (TIR-NBS-LRR class), putative	1.49063	0.575921
orange1.1g021641m	AT3G61850.4	DAG1	Dof-type zinc finger DNA-binding family protein	1.49008	0.575389
orange1.1g029033m	AT1G15380.2		Lactoylglutathione lyase / glyoxalase I family protein	1.48955	0.574877
orange1.1g029568m	AT1G15380.2		Lactoylglutathione lyase / glyoxalase I family protein	1.48919	0.574531
orange1.1g007839m	AT1G71360.1		Galactose-binding protein	1.48899	0.574332
orange1.1g012890m	AT5G46390.2		Peptidase S41 family protein	1.48892	0.57427
orange1.1g013875m	AT5G03260.1	LAC11	laccase 11	1.48868	0.574035
orange1.1g030910m	AT2G32030.1		Acyl-CoA N-acyltransferases (NAT) superfamily protein	1.48846	0.57382
orange1.1g012543m	AT3G11340.1		UDP-Glycosyltransferase superfamily protein	1.48821	0.573582
orange1.1g028397m	AT5G54840.1	ATSGP1,SGP1	Ras-related small GTP-binding family protein	1.48815	0.573522
orange1.1g031383m	AT3G62550.1		Adenine nucleotide alpha hydrolases-like superfamily protein	1.48772	0.573099
orange1.1g037737m	AT3G26330.1	CYP71B37	cytochrome P450, family 71, subfamily B, polypeptide 37	1.48731	0.57271
orange1.1g004677m	AT4G26140.1	BGAL12	beta-galactosidase 12	1.48724	0.572634
orange1.1g019830m	AT1G02205.3	CER1	Fatty acid hydroxylase superfamily	1.48714	0.572541
orange1.1g012168m	AT5G53450.1	ORG1	OBP3-responsive gene 1	1.48677	0.572177
orange1.1g007177m	AT2G42880.1	ATMPK20,MPK20	MAP kinase 20	1.48605	0.571483
orange1.1g011353m	AT1G63500.1		Protein kinase protein with tetratricopeptide repeat domain	1.4858	0.571242
orange1.1g005690m	AT4G26140.1	BGAL12	beta-galactosidase 12	1.4852	0.570657
orange1.1g038617m	AT4G36250.1	ALDH3F1	aldehyde dehydrogenase 3F1	1.48497	0.570436
orange1.1g020556m	AT2G35390.2		Phosphoribosyltransferase family protein	1.48439	0.569874
orange1.1g017746m	AT5G67080.1	MAPKKK19	mitogen-activated protein kinase kinase kinase 19	1.48379	0.569289
orange1.1g019011m	AT4G27410.2	ANAC072,RD26	NAC (No Apical Meristem) domain transcriptional regulator superfamily protein	1.48366	0.569162
orange1.1g024950m	AT5G63160.1	BT1	BTB and TAZ domain protein 1	1.48358	0.569086
orange1.1g041751m	AT5G11770.1		NADH-ubiquinone oxidoreductase 20 kDa subunit, mitochondrial	1.48286	0.568378
orange1.1g006681m	AT4G26140.2	BGAL12	beta-galactosidase 12	1.48283	0.568356
orange1.1g034031m	AT2G06520.1	PSBX	photosystem II subunit X	1.48274	0.56827
orange1.1g011948m	AT3G47340.1	ASN1,AT-ASN1,DIN6	glutamine-dependent asparagine synthase 1	1.48263	0.568161
orange1.1g006349m	AT4G26140.1	BGAL12	beta-galactosidase 12	1.48215	0.567687
orange1.1g012456m	AT1G02270.1		Calcium-binding endonuclease/exonuclease/phosphatase family	1.48202	0.56756
orange1.1g047500m	AT1G29670.1		GDSL-like Lipase/Acylhydrolase superfamily protein	1.48167	0.567226
orange1.1g022269m	AT1G44170.1	ALDH3H1,ALDH4	aldehyde dehydrogenase 3H1	1.48166	0.56721
orange1.1g007867m	AT4G32010.1	HSI2-L1,HSL1,VAL2	HSI2-like 1	1.48061	0.566196
orange1.1g032289m	AT1G23440.1		Peptidase C15, pyroglutamyl peptidase I-like	1.47964	0.565241
orange1.1g046882m	AT2G34500.1	CYP710A1	cytochrome P450, family 710, subfamily A, polypeptide 1	1.47953	0.565135
orange1.1g038588m	AT1G23770.1		F-box family protein	1.47939	0.565002
orange1.1g007837m	AT4G32010.1	HSI2-L1,HSL1,VAL2	HSI2-like 1	1.47931	0.564925
orange1.1g035862m	AT5G47070.1		Protein kinase superfamily protein	1.47865	0.564282
orange1.1g030366m	AT2G18950.1	ATHPT,HPT1,TPT1,VTE2	homogentisate phytyltransferase 1	1.47744	0.563099
orange1.1g033037m	AT1G23440.1		Peptidase C15, pyroglutamyl peptidase I-like	1.47688	0.562557
orange1.1g037245m	AT4G03460.1		Ankyrin repeat family protein	1.47666	0.56234
orange1.1g036193m	AT2G45760.1	BAL,BAP2	BON association protein 2	1.47664	0.562313
orange1.1g039120m	AT5G20250.4	DIN10	Raffinose synthase family protein	1.47544	0.56115
orange1.1g035661m	AT5G53980.1	ATHB52,HB52	homeobox protein 52	1.47524	0.560946
orange1.1g039413m	AT2G36780.1		UDP-Glycosyltransferase superfamily protein	1.47495	0.560662
orange1.1g044210m	AT1G10140.1		Uncharacterised conserved protein UCP031279	1.4746	0.560319
orange1.1g024862m	AT2G38750.1	ANNAT4	annexin 4	1.47414	0.559873
orange1.1g011353m	AT1G63500.1		Protein kinase protein with tetratricopeptide repeat domain	1.47406	0.559792
orange1.1g007050m	AT2G42880.1	ATMPK20,MPK20	MAP kinase 20	1.474	0.559737
orange1.1g038621m	AT4G19230.1	CYP707A1	cytochrome P450, family 707, subfamily A, polypeptide 1	1.47392	0.559656
orange1.1g011397m	AT1G44170.2	ALDH3H1,ALDH4	aldehyde dehydrogenase 3H1	1.47382	0.559563
orange1.1g031508m	AT1G55670.1	PSAG	photosystem I subunit G	1.47379	0.559536
orange1.1g037594m	AT4G36810.1	GGPS1	geranylgeranyl pyrophosphate synthase 1	1.47357	0.559315
orange1.1g018297m	AT4G13400.1		2-oxoglutarate (2OG) and Fe(II)-dependent oxygenase superfamily protein	1.47326	0.559013
orange1.1g045381m	AT1G44224.1		ECA1 gametogenesis related family protein	1.47313	0.55889
orange1.1g024991m	AT4G32280.1	IAA29	indole-3-acetic acid inducible 29	1.47278	0.558541
orange1.1g007064m	AT2G42880.1	ATMPK20,MPK20	MAP kinase 20	1.47233	0.5581
orange1.1g029186m	AT5G50760.1		SAUR-like auxin-responsive protein family	1.47119	0.556984
orange1.1g011730m	AT1G44350.1	ILL6	IAA-leucine resistant (ILR)-like gene 6	1.47117	0.556965
orange1.1g025570m	AT3G44350.2	anac061,NAC061	NAC domain containing protein 61	1.47029	0.556099
orange1.1g007068m	AT3G02050.1	ATKT4,ATKUP3,KUP3	K+ uptake transporter 3	1.47026	0.556074
orange1.1g027767m	AT5G64460.1		Phosphoglycerate mutase family protein	1.47	0.555816
orange1.1g028383m	AT5G39670.1		Calcium-binding EF-hand family protein	1.46962	0.555444
orange1.1g001667m	AT5G15070.1		Phosphoglycerate mutase-like family protein	1.46935	0.555182
orange1.1g031435m	AT5G02020.1			1.46925	0.555081
orange1.1g005220m	AT1G02660.1		alpha/beta-Hydrolases superfamily protein	1.46907	0.554899
orange1.1g042746m	AT1G07150.1	MAPKKK13	mitogen-activated protein kinase kinase kinase 13	1.46897	0.554804
orange1.1g044620m	AT5G53440.1			1.46835	0.554198
orange1.1g005319m	AT4G26140.1	BGAL12	beta-galactosidase 12	1.46828	0.554128
orange1.1g039583m	AT4G10270.1		Wound-responsive family protein	1.46805	0.553897
orange1.1g044458m	AT5G54160.1	ATOMT1,OMT1	O-methyltransferase 1	1.46799	0.553846
orange1.1g022811m	AT1G22360.1	AtUGT85A2,UGT85A2	UDP-glucosyl transferase 85A2	1.46796	0.553812
orange1.1g006506m	AT2G38650.1	GAUT7,LGT7	galacturonosyltransferase 7	1.46766	0.553515
orange1.1g019118m	AT5G07010.1	ATST2A,ST2A	sulfotransferase 2A	1.46754	0.553402
orange1.1g012103m	AT1G09970.2	LRR XI-23,RLK7	Leucine-rich receptor-like protein kinase family protein	1.46742	0.553281
orange1.1g018687m	AT1G02270.1		Calcium-binding endonuclease/exonuclease/phosphatase family	1.46733	0.553192
orange1.1g007006m	AT4G23180.1	CRK10,RLK4	cysteine-rich RLK (RECEPTOR-like protein kinase) 10	1.46717	0.553037
orange1.1g015734m	AT5G63710.1		Leucine-rich repeat protein kinase family protein	1.46711	0.552972
orange1.1g020134m	AT4G33580.1	ATBCA5,BCA5	beta carbonic anhydrase 5	1.46702	0.552889
orange1.1g016875m	AT1G59740.1		Major facilitator superfamily protein	1.46674	0.552611
orange1.1g032289m	AT1G23440.1		Peptidase C15, pyroglutamyl peptidase I-like	1.46667	0.552545
orange1.1g047500m	AT1G29670.1		GDSL-like Lipase/Acylhydrolase superfamily protein	1.4659	0.551785
orange1.1g011360m	AT2G31880.1	EVR,SOBIR1	Leucine-rich repeat protein kinase family protein	1.46572	0.551611
orange1.1g015497m	AT5G14420.4	RGLG2	RING domain ligase2	1.46543	0.551321
orange1.1g005776m	AT4G22120.5		ERD (early-responsive to dehydration stress) family protein	1.46486	0.550763
orange1.1g033251m	AT3G51030.1	ATTRX H1,ATTRX1,TRX1	thioredoxin H-type 1	1.46485	0.550753
orange1.1g032212m	AT5G02020.2			1.46468	0.550588
orange1.1g017934m	AT5G05600.1		2-oxoglutarate (2OG) and Fe(II)-dependent oxygenase superfamily protein	1.46467	0.550578
orange1.1g034217m	AT5G13220.3	JAS1,JAZ10,TIFY9	jasmonate-zim-domain protein 10	1.46427	0.550183
orange1.1g020273m	AT5G65140.1		Haloacid dehalogenase-like hydrolase (HAD) superfamily protein	1.46414	0.550052
orange1.1g006506m	AT2G38650.1	GAUT7,LGT7	galacturonosyltransferase 7	1.46387	0.549784
orange1.1g030984m	AT5G64040.1	PSAN	photosystem I reaction center subunit PSI-N, chloroplast, putative / PSI-N, putative (PSAN)	1.46351	0.549435
orange1.1g011360m	AT2G31880.1	EVR,SOBIR1	Leucine-rich repeat protein kinase family protein	1.46349	0.549416
orange1.1g016250m	AT5G14420.2	RGLG2	RING domain ligase2	1.46303	0.548962
orange1.1g013427m	AT5G23810.1	AAP7	amino acid permease 7	1.46276	0.548697
orange1.1g001995m	AT3G14470.1		NB-ARC domain-containing disease resistance protein	1.46225	0.548185
orange1.1g029092m	AT2G15890.1	MEE14	maternal effect embryo arrest 14	1.46221	0.548153
orange1.1g025589m	AT3G61260.1		Remorin family protein	1.46205	0.54799
orange1.1g005319m	AT4G26140.1	BGAL12	beta-galactosidase 12	1.46187	0.54782
orange1.1g031727m	AT1G23440.1		Peptidase C15, pyroglutamyl peptidase I-like	1.46172	0.547671
orange1.1g034111m	AT1G23440.1		Peptidase C15, pyroglutamyl peptidase I-like	1.46167	0.547615
orange1.1g009756m	AT3G16910.1	AAE7,ACN1	acyl-activating enzyme 7	1.46125	0.547201
orange1.1g031389m	AT2G01300.1			1.46086	0.546814
orange1.1g017127m	AT1G10740.3		alpha/beta-Hydrolases superfamily protein	1.4607	0.546661
orange1.1g006959m	AT2G38650.1	GAUT7,LGT7	galacturonosyltransferase 7	1.46061	0.54657
orange1.1g038621m	AT4G19230.1	CYP707A1	cytochrome P450, family 707, subfamily A, polypeptide 1	1.45971	0.545683
orange1.1g008366m	AT3G09220.1	LAC7	laccase 7	1.4596	0.545569
orange1.1g026423m	AT4G03460.1		Ankyrin repeat family protein	1.45919	0.54517
orange1.1g033262m	AT3G20340.1			1.45914	0.545123
orange1.1g017478m	AT1G79430.2	APL,WDY	Homeodomain-like superfamily protein	1.45891	0.544895
orange1.1g023585m	AT4G23820.1		Pectin lyase-like superfamily protein	1.45872	0.544705
orange1.1g023283m	AT4G23730.1		Galactose mutarotase-like superfamily protein	1.45831	0.544296
orange1.1g006959m	AT2G38650.1	GAUT7,LGT7	galacturonosyltransferase 7	1.45825	0.544237
orange1.1g032663m	AT1G72430.1		SAUR-like auxin-responsive protein family	1.45793	0.543924
orange1.1g011407m	AT1G44350.1	ILL6	IAA-leucine resistant (ILR)-like gene 6	1.45729	0.543287
orange1.1g029186m	AT5G50760.1		SAUR-like auxin-responsive protein family	1.45714	0.543139
orange1.1g020470m	AT5G09220.1	AAP2	amino acid permease 2	1.45667	0.542675
orange1.1g007050m	AT2G42880.1	ATMPK20,MPK20	MAP kinase 20	1.45666	0.542665
orange1.1g036245m	AT2G46330.1	AGP16,ATAGP16	arabinogalactan protein 16	1.45649	0.542496
orange1.1g012020m	AT5G26340.1	ATSTP13,MSS1,STP13	Major facilitator superfamily protein	1.45619	0.542194
orange1.1g005407m	AT3G14470.1		NB-ARC domain-containing disease resistance protein	1.4561	0.542112
orange1.1g010731m	AT1G58200.2	MSL3	MSCS-like 3	1.456	0.542005
orange1.1g017084m	AT1G44350.1	ILL6	IAA-leucine resistant (ILR)-like gene 6	1.45588	0.541895
orange1.1g043104m	AT4G20840.1		FAD-binding Berberine family protein	1.45541	0.54143
orange1.1g030286m	AT1G23440.1		Peptidase C15, pyroglutamyl peptidase I-like	1.45533	0.541342
orange1.1g019444m	AT5G64460.3		Phosphoglycerate mutase family protein	1.45524	0.54126
orange1.1g005156m	AT4G23180.1	CRK10,RLK4	cysteine-rich RLK (RECEPTOR-like protein kinase) 10	1.45506	0.541075
orange1.1g041666m	AT4G09760.2		Protein kinase superfamily protein	1.45479	0.540815
orange1.1g004136m	AT2G29120.1	ATGLR2.7,GLR2.7	glutamate receptor 2.7	1.45333	0.539367
orange1.1g017459m	AT4G30340.1	ATDGK7,DGK7	diacylglycerol kinase 7	1.45305	0.53908
orange1.1g045296m	AT4G10790.1		UBX domain-containing protein	1.45293	0.538966
orange1.1g025895m	AT5G43940.1	ADH2,ATGSNOR1,GSNOR,HOT5,PAR2	GroES-like zinc-binding dehydrogenase family protein	1.45264	0.538675
orange1.1g021888m	AT2G39650.1		Protein of unknown function (DUF506)	1.45241	0.538446
orange1.1g028238m	AT1G17860.1		Kunitz family trypsin and protease inhibitor protein	1.45195	0.53799
orange1.1g012084m	AT5G46390.2		Peptidase S41 family protein	1.45183	0.537875
orange1.1g023711m	AT5G59050.1			1.45152	0.537562
orange1.1g016994m	AT5G23810.1	AAP7	amino acid permease 7	1.4512	0.53725
orange1.1g001216m	AT1G22770.1	FB,GI	gigantea protein (GI)	1.45094	0.536992
orange1.1g031508m	AT1G55670.1	PSAG	photosystem I subunit G	1.45081	0.536856
orange1.1g041299m	AT3G50470.1	HR3,MLA10	homolog of RPW8 3	1.45038	0.536435
orange1.1g044484m	AT4G24570.1	dic-02	dicarboxylate carrier 2	1.45033	0.536381
orange1.1g007799m	AT3G47340.1	ASN1,AT-ASN1,DIN6	glutamine-dependent asparagine synthase 1	1.44966	0.535719
orange1.1g021110m	AT1G80530.1		Major facilitator superfamily protein	1.4494	0.535456
orange1.1g028210m	AT2G21490.1	LEA	dehydrin LEA	1.44936	0.535415
orange1.1g031505m	AT3G45640.1	ATMAPK3,ATMPK3,MPK3	mitogen-activated protein kinase 3	1.449	0.535058
orange1.1g012885m	AT1G17870.1	ATEGY3,EGY3	ethylene-dependent gravitropism-deficient and yellow-green-like 3	1.44831	0.534366
orange1.1g010565m	AT3G48280.1	CYP71A25	cytochrome P450, family 71, subfamily A, polypeptide 25	1.44778	0.533847
orange1.1g024266m	AT1G76070.1			1.44765	0.533708
orange1.1g008342m	AT3G16910.1	AAE7,ACN1	acyl-activating enzyme 7	1.44755	0.533612
orange1.1g025683m	AT3G45640.1	ATMAPK3,ATMPK3,MPK3	mitogen-activated protein kinase 3	1.44751	0.533578
orange1.1g029015m	AT4G25470.1	ATCBF2,CBF2,DREB1C,FTQ4	C-repeat/DRE binding factor 2	1.44751	0.533573
orange1.1g015832m	AT2G30020.1		Protein phosphatase 2C family protein	1.44739	0.533454
orange1.1g030286m	AT1G23440.1		Peptidase C15, pyroglutamyl peptidase I-like	1.44688	0.53295
orange1.1g033037m	AT1G23440.1		Peptidase C15, pyroglutamyl peptidase I-like	1.44678	0.532842
orange1.1g012084m	AT5G46390.2		Peptidase S41 family protein	1.44631	0.53238
orange1.1g037024m	AT5G65790.1	ATMYB68,MYB68	myb domain protein 68	1.44623	0.532292
orange1.1g017934m	AT5G05600.1		2-oxoglutarate (2OG) and Fe(II)-dependent oxygenase superfamily protein	1.44612	0.532189
orange1.1g007135m	AT3G25810.1		Terpenoid cyclases/Protein prenyltransferases superfamily protein	1.44597	0.53204
orange1.1g024096m	AT3G23510.1		Cyclopropane-fatty-acyl-phospholipid synthase	1.44569	0.531753
orange1.1g047073m	AT3G06240.1		F-box family protein	1.44524	0.531311
orange1.1g032289m	AT1G23440.1		Peptidase C15, pyroglutamyl peptidase I-like	1.44515	0.53122
orange1.1g017025m	AT1G35910.1		Haloacid dehalogenase-like hydrolase (HAD) superfamily protein	1.44471	0.530784
orange1.1g028805m	AT3G61870.1			1.44464	0.530712
orange1.1g008030m	AT3G23920.1	BAM1,BMY7,TR-BAMY	beta-amylase 1	1.44456	0.530631
orange1.1g025683m	AT3G45640.1	ATMAPK3,ATMPK3,MPK3	mitogen-activated protein kinase 3	1.44436	0.530432
orange1.1g014197m	AT3G24550.1	ATPERK1,PERK1	proline extensin-like receptor kinase 1	1.4431	0.529176
orange1.1g008661m	AT3G14590.2	NTMC2T6.2,NTMC2TYPE6.2	Calcium-dependent lipid-binding (CaLB domain) family protein	1.44303	0.529098
orange1.1g046319m	AT1G16030.1	Hsp70b	heat shock protein 70B	1.44293	0.528997
orange1.1g038785m	AT3G19000.1		2-oxoglutarate (2OG) and Fe(II)-dependent oxygenase superfamily protein	1.44271	0.528784
orange1.1g007315m	AT4G26140.1	BGAL12	beta-galactosidase 12	1.44235	0.528422
orange1.1g030176m	AT5G26667.3	PYR6	P-loop containing nucleoside triphosphate hydrolases superfamily protein	1.44197	0.528043
orange1.1g005874m	AT1G77590.1	LACS9	long chain acyl-CoA synthetase 9	1.44195	0.52802
orange1.1g002670m	AT3G45140.1	ATLOX2,LOX2	lipoxygenase 2	1.44156	0.527635
orange1.1g012103m	AT1G09970.2	LRR XI-23,RLK7	Leucine-rich receptor-like protein kinase family protein	1.44132	0.527386
orange1.1g004219m	AT4G26140.1	BGAL12	beta-galactosidase 12	1.44123	0.527299
orange1.1g022872m	AT3G61850.4	DAG1	Dof-type zinc finger DNA-binding family protein	1.44104	0.527112
orange1.1g015513m	AT2G35930.1	PUB23	plant U-box 23	1.44088	0.526953
orange1.1g010687m	AT1G19440.1	KCS4	3-ketoacyl-CoA synthase 4	1.44065	0.526724
orange1.1g031903m	AT4G14640.1	CAM8	calmodulin 8	1.44058	0.526649
orange1.1g037583m	AT5G24318.1		O-Glycosyl hydrolases family 17 protein	1.44053	0.5266
orange1.1g023415m	AT1G44170.1	ALDH3H1,ALDH4	aldehyde dehydrogenase 3H1	1.44013	0.526202
orange1.1g011353m	AT1G63500.1		Protein kinase protein with tetratricopeptide repeat domain	1.44011	0.526183
orange1.1g031727m	AT1G23440.1		Peptidase C15, pyroglutamyl peptidase I-like	1.43942	0.525485
orange1.1g034507m	AT1G72520.1		PLAT/LH2 domain-containing lipoxygenase family protein	1.43939	0.525453
orange1.1g040550m	AT4G10270.1		Wound-responsive family protein	1.43892	0.524982
orange1.1g017112m	AT5G03260.1	LAC11	laccase 11	1.43877	0.524836
orange1.1g012890m	AT5G46390.2		Peptidase S41 family protein	1.43851	0.52458
orange1.1g036241m	AT1G10070.1	ATBCAT-2,BCAT-2	branched-chain amino acid transaminase 2	1.43839	0.524457
orange1.1g034965m	AT5G49525.1			1.43828	0.524344
orange1.1g045443m	AT3G23730.1	XTH16	xyloglucan endotransglucosylase/hydrolase 16	1.43826	0.524322
orange1.1g016531m	AT1G02205.2	CER1	Fatty acid hydroxylase superfamily	1.43794	0.524007
orange1.1g011407m	AT1G44350.1	ILL6	IAA-leucine resistant (ILR)-like gene 6	1.4378	0.523859
orange1.1g017166m	AT5G57660.1	ATCOL5,COL5	CONSTANS-like 5	1.4377	0.523766
orange1.1g034999m	AT2G02100.1	LCR69,PDF2.2	low-molecular-weight cysteine-rich 69	1.43712	0.523183
orange1.1g034543m	AT1G32928.1			1.43689	0.522949
orange1.1g013508m	AT3G60190.1	ADL1E,ADL4,ADLP2,DL1E,DRP1E,EDR3	DYNAMIN-like 1E	1.43651	0.522567
orange1.1g009063m	AT1G58200.1	MSL3	MSCS-like 3	1.4364	0.522453
orange1.1g017217m	AT4G30340.1	ATDGK7,DGK7	diacylglycerol kinase 7	1.43594	0.521993
orange1.1g016409m	AT5G58600.1	PMR5,TBL44	Plant protein of unknown function (DUF828)	1.43562	0.52167
orange1.1g024889m	AT1G76460.1		RNA-binding (RRM/RBD/RNP motifs) family protein	1.43531	0.521362
orange1.1g033809m	AT1G19530.1			1.43522	0.521271
orange1.1g034678m	AT4G10265.1		Wound-responsive family protein	1.43504	0.521092
orange1.1g014679m	AT1G03220.1		Eukaryotic aspartyl protease family protein	1.43455	0.520603
orange1.1g021041m	AT4G33580.1	ATBCA5,BCA5	beta carbonic anhydrase 5	1.43431	0.520358
orange1.1g028590m	AT2G40095.1		Alpha/beta hydrolase related protein	1.43417	0.520216
orange1.1g038617m	AT4G36250.1	ALDH3F1	aldehyde dehydrogenase 3F1	1.43402	0.520067
orange1.1g007315m	AT4G26140.1	BGAL12	beta-galactosidase 12	1.43395	0.519997
orange1.1g019636m	AT1G31130.1			1.43371	0.519755
orange1.1g002085m	AT5G25930.1		Protein kinase family protein with leucine-rich repeat domain	1.43331	0.519354
orange1.1g005182m	AT4G26140.2	BGAL12	beta-galactosidase 12	1.43302	0.519055
orange1.1g023422m	AT4G24730.3		Calcineurin-like metallo-phosphoesterase superfamily protein	1.43257	0.518605
orange1.1g040616m	AT1G60730.1		NAD(P)-linked oxidoreductase superfamily protein	1.43169	0.517717
orange1.1g032451m	AT4G14305.1		Peroxisomal membrane 22 kDa (Mpv17/PMP22) family protein	1.43155	0.517581
orange1.1g041666m	AT4G09760.2		Protein kinase superfamily protein	1.4315	0.51753
orange1.1g002670m	AT3G45140.1	ATLOX2,LOX2	lipoxygenase 2	1.43145	0.517474
orange1.1g025091m	AT4G24060.1		Dof-type zinc finger DNA-binding family protein	1.43138	0.517407
orange1.1g021905m	AT5G63160.1	BT1	BTB and TAZ domain protein 1	1.43123	0.517256
orange1.1g047682m	AT1G15520.1	ABCG40,ATABCG40,ATPDR12,PDR12	pleiotropic drug resistance 12	1.43123	0.517256
orange1.1g045291m	AT1G07390.1	AtRLP1,RLP1	receptor like protein 1	1.43117	0.517199
orange1.1g038648m	AT5G07990.1	CYP75B1,D501,TT7	Cytochrome P450 superfamily protein	1.43104	0.517067
orange1.1g007388m	AT4G26140.2	BGAL12	beta-galactosidase 12	1.43103	0.517055
orange1.1g021711m	AT5G35960.1		Protein kinase family protein	1.43055	0.516574
orange1.1g040428m	AT1G03220.1		Eukaryotic aspartyl protease family protein	1.43055	0.516573
orange1.1g012839m	AT2G44500.1		O-fucosyltransferase family protein	1.42997	0.515983
orange1.1g003028m	AT1G74750.1		Pentatricopeptide repeat (PPR) superfamily protein	1.42959	0.515604
orange1.1g018367m	AT2G20900.1	ATDGK5,DGK5	diacylglycerol kinase 5	1.42955	0.515563
orange1.1g005168m	AT1G58190.2	AtRLP9,RLP9	receptor like protein 9	1.42852	0.51452
orange1.1g015547m	AT3G61590.2	HS,HWS	Galactose oxidase/kelch repeat superfamily protein	1.42823	0.514227
orange1.1g009160m	AT1G77590.1	LACS9	long chain acyl-CoA synthetase 9	1.42811	0.514109
orange1.1g011730m	AT1G44350.1	ILL6	IAA-leucine resistant (ILR)-like gene 6	1.42781	0.513802
orange1.1g012885m	AT1G17870.1	ATEGY3,EGY3	ethylene-dependent gravitropism-deficient and yellow-green-like 3	1.42741	0.5134
orange1.1g004536m	AT1G02660.1		alpha/beta-Hydrolases superfamily protein	1.42736	0.513354
orange1.1g037797m	AT4G33550.2		Bifunctional inhibitor/lipid-transfer protein/seed storage 2S albumin superfamily protein	1.42711	0.513096
orange1.1g012291m	AT1G10740.3		alpha/beta-Hydrolases superfamily protein	1.42696	0.512943
orange1.1g007177m	AT2G42880.1	ATMPK20,MPK20	MAP kinase 20	1.42693	0.512912
orange1.1g018026m	AT1G45063.2		copper ion binding;electron carriers	1.42664	0.51262
orange1.1g015920m	AT1G44170.3	ALDH3H1,ALDH4	aldehyde dehydrogenase 3H1	1.42628	0.512255
orange1.1g013402m	AT4G23820.1		Pectin lyase-like superfamily protein	1.42609	0.512067
orange1.1g005871m	AT4G23180.1	CRK10,RLK4	cysteine-rich RLK (RECEPTOR-like protein kinase) 10	1.42601	0.511982
orange1.1g031727m	AT1G23440.1		Peptidase C15, pyroglutamyl peptidase I-like	1.42599	0.511961
orange1.1g037084m	AT2G31880.1	EVR,SOBIR1	Leucine-rich repeat protein kinase family protein	1.42574	0.511707
orange1.1g025998m	AT1G21340.1		Dof-type zinc finger DNA-binding family protein	1.4255	0.511471
orange1.1g023743m	AT4G33580.1	ATBCA5,BCA5	beta carbonic anhydrase 5	1.42542	0.51139
orange1.1g035956m	AT5G09530.1		hydroxyproline-rich glycoprotein family protein	1.42493	0.510891
orange1.1g044974m	AT2G18950.1	ATHPT,HPT1,TPT1,VTE2	homogentisate phytyltransferase 1	1.42453	0.510486
orange1.1g046502m	AT3G24550.1	ATPERK1,PERK1	proline extensin-like receptor kinase 1	1.4243	0.51025
orange1.1g008157m	AT5G47780.1	GAUT4	galacturonosyltransferase 4	1.42355	0.509491
orange1.1g011743m	AT1G59740.1		Major facilitator superfamily protein	1.42338	0.509317
orange1.1g020556m	AT2G35390.2		Phosphoribosyltransferase family protein	1.42337	0.509311
orange1.1g017954m	AT5G63160.1	BT1	BTB and TAZ domain protein 1	1.42326	0.509196
orange1.1g001433m	AT5G43900.3	ATMYA2,MYA2,XI-2,XI-6	myosin 2	1.42303	0.508966
orange1.1g035870m	AT3G23530.1		Cyclopropane-fatty-acyl-phospholipid synthase	1.42298	0.508916
orange1.1g034090m	AT1G19530.1			1.42275	0.50868
orange1.1g009462m	AT2G20900.2	ATDGK5,DGK5	diacylglycerol kinase 5	1.42221	0.508137
orange1.1g012084m	AT5G46390.2		Peptidase S41 family protein	1.42208	0.508005
orange1.1g046537m	AT4G31500.1	ATR4,CYP83B1,RED1,RNT1,SUR2	cytochrome P450, family 83, subfamily B, polypeptide 1	1.42194	0.507862
orange1.1g023335m	AT5G54840.1	ATSGP1,SGP1	Ras-related small GTP-binding family protein	1.42186	0.507782
orange1.1g008634m	AT4G23180.1	CRK10,RLK4	cysteine-rich RLK (RECEPTOR-like protein kinase) 10	1.42171	0.507622
orange1.1g033695m	AT2G26560.1	PLA IIA,PLA2A,PLP2	phospholipase A 2A	1.42136	0.507268
orange1.1g013901m	AT1G44170.2	ALDH3H1,ALDH4	aldehyde dehydrogenase 3H1	1.42125	0.507165
orange1.1g008541m	AT3G02050.1	ATKT4,ATKUP3,KUP3	K+ uptake transporter 3	1.42052	0.506419
orange1.1g023316m	AT5G54840.1	ATSGP1,SGP1	Ras-related small GTP-binding family protein	1.42046	0.506359
orange1.1g017403m	AT1G44170.1	ALDH3H1,ALDH4	aldehyde dehydrogenase 3H1	1.42017	0.506061
orange1.1g004536m	AT1G02660.1		alpha/beta-Hydrolases superfamily protein	1.42006	0.505953
orange1.1g023616m	AT4G33580.1	ATBCA5,BCA5	beta carbonic anhydrase 5	1.41978	0.505671
orange1.1g004864m	AT1G02660.1		alpha/beta-Hydrolases superfamily protein	1.4194	0.505286
orange1.1g044567m	AT3G48510.1			1.41932	0.505196
orange1.1g028272m	AT1G20050.1	HYD1	C-8,7 sterol isomerase	1.41893	0.5048
orange1.1g034111m	AT1G23440.1		Peptidase C15, pyroglutamyl peptidase I-like	1.41877	0.504644
orange1.1g005874m	AT1G77590.1	LACS9	long chain acyl-CoA synthetase 9	1.41876	0.504631
orange1.1g023415m	AT1G44170.1	ALDH3H1,ALDH4	aldehyde dehydrogenase 3H1	1.41852	0.504385
orange1.1g038410m	AT3G23530.1		Cyclopropane-fatty-acyl-phospholipid synthase	1.41834	0.504204
orange1.1g024217m	AT4G26080.1	ABI1,AtABI1	Protein phosphatase 2C family protein	1.41829	0.504152
orange1.1g014315m	AT2G20900.3	ATDGK5,DGK5	diacylglycerol kinase 5	1.41823	0.504092
orange1.1g038118m	AT5G10530.1		Concanavalin A-like lectin protein kinase family protein	1.41819	0.504052
orange1.1g047006m	AT4G39830.1		Cupredoxin superfamily protein	1.41801	0.503864
orange1.1g046807m	AT4G16730.1	TPS02	terpene synthase 02	1.41785	0.503701
orange1.1g041268m	AT3G10985.1	ATWI-12,SAG20,WI12	senescence associated gene 20	1.41782	0.503673
orange1.1g033908m	AT4G15880.1	ATESD4,ESD4	Cysteine proteinases superfamily protein	1.41768	0.503534
orange1.1g039153m	AT4G16740.2	ATTPS03,TPS03	terpene synthase 03	1.41741	0.503258
orange1.1g038118m	AT5G10530.1		Concanavalin A-like lectin protein kinase family protein	1.41694	0.502774
orange1.1g015734m	AT5G63710.1		Leucine-rich repeat protein kinase family protein	1.4162	0.502029
orange1.1g025701m	AT5G09220.1	AAP2	amino acid permease 2	1.4155	0.501314
orange1.1g045235m	AT5G17540.1		HXXXD-type acyl-transferase family protein	1.41484	0.500639
orange1.1g015976m	AT1G44170.2	ALDH3H1,ALDH4	aldehyde dehydrogenase 3H1	1.41484	0.500637
orange1.1g004536m	AT1G02660.1		alpha/beta-Hydrolases superfamily protein	1.41478	0.500577
orange1.1g011961m	AT1G73805.1		Calmodulin binding protein-like	1.41445	0.500244
orange1.1g027076m	AT1G12520.1	ATCCS,CCS	copper chaperone for SOD1	1.41441	0.500201
orange1.1g006349m	AT4G26140.1	BGAL12	beta-galactosidase 12	1.41439	0.500181
orange1.1g011107m	AT1G44170.2	ALDH3H1,ALDH4	aldehyde dehydrogenase 3H1	1.41422	0.500004
orange1.1g029430m	AT5G54840.1	ATSGP1,SGP1	Ras-related small GTP-binding family protein	1.41379	0.499569
orange1.1g023475m	AT1G76460.1		RNA-binding (RRM/RBD/RNP motifs) family protein	1.41364	0.499418
orange1.1g007350m	AT2G24300.2		Calmodulin-binding protein	1.41353	0.499298
orange1.1g006267m	AT4G32010.1	HSI2-L1,HSL1,VAL2	HSI2-like 1	1.41289	0.498652
orange1.1g011528m	AT1G78990.1		HXXXD-type acyl-transferase family protein	1.41258	0.498329
orange1.1g047978m	AT5G13930.1	ATCHS,CHS,TT4	Chalcone and stilbene synthase family protein	1.41189	0.497625
orange1.1g022014m	AT5G58600.1	PMR5,TBL44	Plant protein of unknown function (DUF828)	1.41157	0.497305
orange1.1g032316m	AT2G20260.1	PSAE-2	photosystem I subunit E-2	1.41151	0.497235
orange1.1g017403m	AT1G44170.1	ALDH3H1,ALDH4	aldehyde dehydrogenase 3H1	1.41137	0.497095
orange1.1g016610m	AT2G46270.1	GBF3	G-box binding factor 3	1.4113	0.497021
orange1.1g021987m	AT2G46270.1	GBF3	G-box binding factor 3	1.41082	0.496531
orange1.1g042653m	AT5G54160.1	ATOMT1,OMT1	O-methyltransferase 1	1.4108	0.496518
orange1.1g018328m	AT4G18530.1		Protein of unknown function (DUF707)	1.41029	0.495997
orange1.1g030480m	AT1G18100.1	E12A11,MFT	PEBP (phosphatidylethanolamine-binding protein) family protein	1.41004	0.495732
orange1.1g013901m	AT1G44170.2	ALDH3H1,ALDH4	aldehyde dehydrogenase 3H1	1.41001	0.495706
orange1.1g024320m	AT4G33580.1	ATBCA5,BCA5	beta carbonic anhydrase 5	1.40983	0.495522
orange1.1g030286m	AT1G23440.1		Peptidase C15, pyroglutamyl peptidase I-like	1.40975	0.495442
orange1.1g045079m	AT1G07530.1	ATGRAS2,GRAS2,SCL14	SCARECROW-like 14	1.40972	0.495409
orange1.1g023281m	AT4G26850.1	VTC2	mannose-1-phosphate guanylyltransferase (GDP)s;GDP-galactose:mannose-1-phosphate guanylyltransferases;GDP-galactose:glucose-1-phosphate guanylyltransferases;GDP-galactose:myoinositol-1-phosphate guanylyltransferases;glucose-1-phosphate guanylyltransferase	1.40922	0.494896
orange1.1g031505m	AT3G45640.1	ATMAPK3,ATMPK3,MPK3	mitogen-activated protein kinase 3	1.40907	0.494747
orange1.1g011790m	AT1G06290.1	ACX3,ATACX3	acyl-CoA oxidase 3	1.40887	0.494543
orange1.1g020436m	AT1G12520.1	ATCCS,CCS	copper chaperone for SOD1	1.40884	0.494512
orange1.1g017491m	AT1G79430.2	APL,WDY	Homeodomain-like superfamily protein	1.40883	0.494502
orange1.1g006959m	AT2G38650.1	GAUT7,LGT7	galacturonosyltransferase 7	1.40879	0.494452
orange1.1g014197m	AT3G24550.1	ATPERK1,PERK1	proline extensin-like receptor kinase 1	1.40867	0.494337
orange1.1g020221m	AT5G41260.1		Protein kinase protein with tetratricopeptide repeat domain	1.40866	0.49432
orange1.1g012927m	AT5G23810.1	AAP7	amino acid permease 7	1.40843	0.494091
orange1.1g033813m	AT3G21055.1	PSBTN	photosystem II subunit T	1.40837	0.494024
orange1.1g006215m	AT5G47780.1	GAUT4	galacturonosyltransferase 4	1.40811	0.493756
orange1.1g011107m	AT1G44170.2	ALDH3H1,ALDH4	aldehyde dehydrogenase 3H1	1.4077	0.493335
orange1.1g001636m	AT5G15070.1		Phosphoglycerate mutase-like family protein	1.40769	0.493326
orange1.1g012120m	AT1G63500.1		Protein kinase protein with tetratricopeptide repeat domain	1.40764	0.493275
orange1.1g005583m	AT3G02050.1	ATKT4,ATKUP3,KUP3	K+ uptake transporter 3	1.4076	0.493241
orange1.1g012890m	AT5G46390.2		Peptidase S41 family protein	1.40743	0.493062
orange1.1g017866m	AT2G30020.1		Protein phosphatase 2C family protein	1.40742	0.493057
orange1.1g028037m	AT5G54840.2	ATSGP1,SGP1	Ras-related small GTP-binding family protein	1.40742	0.493055
orange1.1g043104m	AT4G20840.1		FAD-binding Berberine family protein	1.40727	0.492896
orange1.1g026473m	AT1G32380.1	PRS2	phosphoribosyl pyrophosphate (PRPP) synthase 2	1.40718	0.492802
orange1.1g042163m	AT2G47485.1			1.40711	0.492739
orange1.1g003509m	AT1G21640.1	ATNADK2,NADK2	NAD kinase 2	1.40709	0.492717
orange1.1g025967m	AT4G32280.1	IAA29	indole-3-acetic acid inducible 29	1.40703	0.492649
orange1.1g033371m	AT4G14305.1		Peroxisomal membrane 22 kDa (Mpv17/PMP22) family protein	1.40657	0.492178
orange1.1g001673m	AT5G15070.1		Phosphoglycerate mutase-like family protein	1.40539	0.490969
orange1.1g042974m	AT5G46910.1		Transcription factor jumonji (jmj) family protein / zinc finger (C5HC2 type) family protein	1.40534	0.490922
orange1.1g024170m	AT2G23810.1	TET8	tetraspanin8	1.40432	0.489871
orange1.1g008052m	AT1G52290.1		Protein kinase superfamily protein	1.40396	0.489498
orange1.1g029772m	AT4G33580.1	ATBCA5,BCA5	beta carbonic anhydrase 5	1.40375	0.489281
orange1.1g029024m	AT1G67740.1	PSBY,YCF32	photosystem II BY	1.40314	0.488658
orange1.1g001767m	AT1G53440.1		Leucine-rich repeat transmembrane protein kinase	1.40294	0.488455
orange1.1g004640m	AT1G58190.2	AtRLP9,RLP9	receptor like protein 9	1.40294	0.488451
orange1.1g026400m	AT1G78955.1	CAMS1	camelliol C synthase 1	1.40227	0.487763
orange1.1g036400m	AT5G05320.1		FAD/NAD(P)-binding oxidoreductase family protein	1.40223	0.487722
orange1.1g007849m	AT5G45110.1	ATNPR3,NPR3	NPR1-like protein 3	1.40182	0.487301
orange1.1g001706m	AT5G25930.1		Protein kinase family protein with leucine-rich repeat domain	1.40179	0.487268
orange1.1g019336m	AT1G68010.1	ATHPR1,HPR	hydroxypyruvate reductase	1.40152	0.486993
orange1.1g042855m	AT5G64040.1	PSAN	photosystem I reaction center subunit PSI-N, chloroplast, putative / PSI-N, putative (PSAN)	1.401	0.486452
orange1.1g019227m	AT4G30340.1	ATDGK7,DGK7	diacylglycerol kinase 7	1.40075	0.486197
orange1.1g030622m	AT2G38750.1	ANNAT4	annexin 4	1.40055	0.485994
orange1.1g003296m	AT1G34420.1		leucine-rich repeat transmembrane protein kinase family protein	1.4004	0.485836
orange1.1g024950m	AT5G63160.1	BT1	BTB and TAZ domain protein 1	1.40031	0.485751
orange1.1g042267m	AT5G54160.1	ATOMT1,OMT1	O-methyltransferase 1	1.4003	0.485735
orange1.1g004677m	AT4G26140.1	BGAL12	beta-galactosidase 12	1.40028	0.485716
orange1.1g017403m	AT1G44170.1	ALDH3H1,ALDH4	aldehyde dehydrogenase 3H1	1.40018	0.485616
orange1.1g021502m	AT1G07640.3	OBP2	Dof-type zinc finger DNA-binding family protein	1.39867	0.484053
orange1.1g011519m	AT1G63500.1		Protein kinase protein with tetratricopeptide repeat domain	1.39833	0.483708
orange1.1g033498m	AT1G60690.1		NAD(P)-linked oxidoreductase superfamily protein	1.39828	0.483652
orange1.1g040297m	AT1G74170.1	AtRLP13,RLP13	receptor like protein 13	1.39798	0.483341
orange1.1g027468m	AT3G61890.1	ATHB-12,ATHB12,HB-12	homeobox 12	1.39773	0.483081
orange1.1g020790m	AT1G44170.3	ALDH3H1,ALDH4	aldehyde dehydrogenase 3H1	1.39763	0.482984
orange1.1g029430m	AT5G54840.1	ATSGP1,SGP1	Ras-related small GTP-binding family protein	1.39742	0.482763
orange1.1g032636m	AT3G54420.1	ATCHITIV,ATEP3,CHIV,EP3	homolog of carrot EP3-3 chitinase	1.39736	0.482706
orange1.1g025068m	AT1G76460.1		RNA-binding (RRM/RBD/RNP motifs) family protein	1.39717	0.482505
orange1.1g047802m	AT4G31940.1	CYP82C4	cytochrome P450, family 82, subfamily C, polypeptide 4	1.39703	0.482365
orange1.1g020726m	AT4G08950.1	EXO	Phosphate-responsive 1 family protein	1.3968	0.482122
orange1.1g046667m	AT2G38940.1	ATPT2,PHT1;4	phosphate transporter 1;4	1.39627	0.481577
orange1.1g029536m	AT4G34050.1	CCoAOMT1	S-adenosyl-L-methionine-dependent methyltransferases superfamily protein	1.39622	0.481526
orange1.1g011499m	AT1G72520.1		PLAT/LH2 domain-containing lipoxygenase family protein	1.39622	0.481522
orange1.1g033596m	AT3G22540.1		Protein of unknown function (DUF1677)	1.39619	0.481497
orange1.1g044957m	AT1G67520.1		lectin protein kinase family protein	1.39611	0.481409
orange1.1g022558m	AT4G35550.1	ATWOX13,HB-4,WOX13	WUSCHEL related homeobox 13	1.39599	0.481285
orange1.1g009462m	AT2G20900.2	ATDGK5,DGK5	diacylglycerol kinase 5	1.39583	0.481123
orange1.1g023415m	AT1G44170.1	ALDH3H1,ALDH4	aldehyde dehydrogenase 3H1	1.39579	0.481083
orange1.1g039497m	AT4G01870.1		tolB protein-related	1.39485	0.480115
orange1.1g040001m	AT3G48550.1			1.39485	0.480114
orange1.1g019948m	AT5G47390.1		myb-like transcription factor family protein	1.39449	0.479741
orange1.1g022885m	AT4G33580.1	ATBCA5,BCA5	beta carbonic anhydrase 5	1.39388	0.479106
orange1.1g003509m	AT1G21640.1	ATNADK2,NADK2	NAD kinase 2	1.39362	0.47884
orange1.1g023293m	AT2G02960.4		RING/FYVE/PHD zinc finger superfamily protein	1.39358	0.478794
orange1.1g013465m	AT5G64300.1	ATGCH,ATRIBA1,GCH,RFD1	GTP cyclohydrolase II	1.39338	0.478591
orange1.1g033695m	AT2G26560.1	PLA IIA,PLA2A,PLP2	phospholipase A 2A	1.39335	0.478557
orange1.1g045609m	AT4G29560.1			1.39327	0.478478
orange1.1g015832m	AT2G30020.1		Protein phosphatase 2C family protein	1.3932	0.4784
orange1.1g046060m	AT5G66780.1			1.39299	0.478183
orange1.1g017954m	AT5G63160.1	BT1	BTB and TAZ domain protein 1	1.39279	0.47798
orange1.1g010670m	AT2G39200.1	ATMLO12,MLO12	Seven transmembrane MLO family protein	1.39278	0.477967
orange1.1g027564m	AT4G35190.1		Putative lysine decarboxylase family protein	1.39277	0.477953
orange1.1g015976m	AT1G44170.2	ALDH3H1,ALDH4	aldehyde dehydrogenase 3H1	1.39261	0.477796
orange1.1g034111m	AT1G23440.1		Peptidase C15, pyroglutamyl peptidase I-like	1.39232	0.477496
orange1.1g027927m	AT3G45640.1	ATMAPK3,ATMPK3,MPK3	mitogen-activated protein kinase 3	1.39187	0.47702
orange1.1g015920m	AT1G44170.3	ALDH3H1,ALDH4	aldehyde dehydrogenase 3H1	1.3916	0.476743
orange1.1g008030m	AT3G23920.1	BAM1,BMY7,TR-BAMY	beta-amylase 1	1.39154	0.476678
orange1.1g019227m	AT4G30340.1	ATDGK7,DGK7	diacylglycerol kinase 7	1.3915	0.476637
orange1.1g017084m	AT1G44350.1	ILL6	IAA-leucine resistant (ILR)-like gene 6	1.39042	0.475524
orange1.1g020206m	AT5G17680.1		disease resistance protein (TIR-NBS-LRR class), putative	1.39029	0.475383
orange1.1g004864m	AT1G02660.1		alpha/beta-Hydrolases superfamily protein	1.39014	0.475234
orange1.1g043147m	AT1G72520.1		PLAT/LH2 domain-containing lipoxygenase family protein	1.39013	0.475219
orange1.1g001767m	AT1G53440.1		Leucine-rich repeat transmembrane protein kinase	1.39005	0.475133
orange1.1g019668m	AT3G55370.2	OBP3	OBF-binding protein 3	1.38999	0.47507
orange1.1g028396m	AT5G54840.1	ATSGP1,SGP1	Ras-related small GTP-binding family protein	1.38983	0.47491
orange1.1g044281m	AT5G60900.1	RLK1	receptor-like protein kinase 1	1.38888	0.473919
orange1.1g031213m	AT4G35190.1		Putative lysine decarboxylase family protein	1.38881	0.473846
orange1.1g035095m	AT2G20562.1			1.3885	0.473529
orange1.1g006506m	AT2G38650.1	GAUT7,LGT7	galacturonosyltransferase 7	1.38844	0.47346
orange1.1g006722m	AT1G02205.2	CER1	Fatty acid hydroxylase superfamily	1.38812	0.473137
orange1.1g023427m	AT2G17040.1	anac036,NAC036	NAC domain containing protein 36	1.38801	0.473022
orange1.1g017459m	AT4G30340.1	ATDGK7,DGK7	diacylglycerol kinase 7	1.38799	0.472993
orange1.1g017495m	AT5G54160.1	ATOMT1,OMT1	O-methyltransferase 1	1.38788	0.472882
orange1.1g021117m	AT5G64460.1		Phosphoglycerate mutase family protein	1.38783	0.472832
orange1.1g008030m	AT3G23920.1	BAM1,BMY7,TR-BAMY	beta-amylase 1	1.38757	0.47256
orange1.1g017866m	AT2G30020.1		Protein phosphatase 2C family protein	1.38757	0.472557
orange1.1g034507m	AT1G72520.1		PLAT/LH2 domain-containing lipoxygenase family protein	1.38751	0.472501
orange1.1g030371m	AT1G65480.1	FT	PEBP (phosphatidylethanolamine-binding protein) family protein	1.38738	0.472362
orange1.1g023335m	AT5G54840.1	ATSGP1,SGP1	Ras-related small GTP-binding family protein	1.38735	0.472331
orange1.1g042063m	AT3G21720.1	ICL	isocitrate lyase	1.38732	0.472299
orange1.1g027317m	AT1G05010.1	ACO4,EAT1,EFE	ethylene-forming enzyme	1.38728	0.472258
orange1.1g001384m	AT1G74360.1		Leucine-rich repeat protein kinase family protein	1.38702	0.471986
orange1.1g033766m	AT3G57810.3		Cysteine proteinases superfamily protein	1.38681	0.471769
orange1.1g040034m	AT1G80450.1		VQ motif-containing protein	1.38656	0.471513
orange1.1g029430m	AT5G54840.1	ATSGP1,SGP1	Ras-related small GTP-binding family protein	1.38654	0.471486
orange1.1g011063m	AT2G35880.1		TPX2 (targeting protein for Xklp2) protein family	1.38622	0.471154
orange1.1g001833m	AT1G76390.2		ARM repeat superfamily protein	1.38615	0.471082
orange1.1g037576m	AT3G61930.1			1.38602	0.470951
orange1.1g033289m	AT4G25433.1		peptidoglycan-binding LysM domain-containing protein	1.38569	0.470605
orange1.1g017816m	AT3G21420.1		2-oxoglutarate (2OG) and Fe(II)-dependent oxygenase superfamily protein	1.38567	0.470586
orange1.1g022937m	AT3G12320.1			1.38514	0.470032
orange1.1g031889m	AT1G19530.1			1.38509	0.469978
orange1.1g019830m	AT1G02205.3	CER1	Fatty acid hydroxylase superfamily	1.385	0.46989
orange1.1g032467m	AT5G22920.1		CHY-type/CTCHY-type/RING-type Zinc finger protein	1.38497	0.469856
orange1.1g014625m	AT3G23510.1		Cyclopropane-fatty-acyl-phospholipid synthase	1.38494	0.469828
orange1.1g047978m	AT5G13930.1	ATCHS,CHS,TT4	Chalcone and stilbene synthase family protein	1.38478	0.46966
orange1.1g012458m	AT5G23810.1	AAP7	amino acid permease 7	1.38446	0.469319
orange1.1g002091m	AT1G76390.2		ARM repeat superfamily protein	1.38424	0.469091
orange1.1g007623m	AT5G63710.1		Leucine-rich repeat protein kinase family protein	1.38407	0.468916
orange1.1g021041m	AT4G33580.1	ATBCA5,BCA5	beta carbonic anhydrase 5	1.38394	0.46878
orange1.1g034649m	AT3G48140.1		B12D protein	1.38392	0.468766
orange1.1g005220m	AT1G02660.1		alpha/beta-Hydrolases superfamily protein	1.38384	0.468676
orange1.1g004160m	AT4G32190.1		Myosin heavy chain-related protein	1.38369	0.468518
orange1.1g012970m	AT1G78070.1		Transducin/WD40 repeat-like superfamily protein	1.38361	0.468441
orange1.1g036447m	AT1G03220.1		Eukaryotic aspartyl protease family protein	1.38347	0.468287
orange1.1g010793m	AT5G45110.1	ATNPR3,NPR3	NPR1-like protein 3	1.38324	0.468051
orange1.1g007464m	AT2G46370.4	FIN219,JAR1	Auxin-responsive GH3 family protein	1.38307	0.467873
orange1.1g001719m	AT1G74190.1	AtRLP15,RLP15	receptor like protein 15	1.38295	0.467748
orange1.1g034507m	AT1G72520.1		PLAT/LH2 domain-containing lipoxygenase family protein	1.38257	0.467351
orange1.1g023316m	AT5G54840.1	ATSGP1,SGP1	Ras-related small GTP-binding family protein	1.3824	0.467177
orange1.1g024226m	AT1G17620.1		Late embryogenesis abundant (LEA) hydroxyproline-rich glycoprotein family	1.38199	0.466746
orange1.1g011499m	AT1G72520.1		PLAT/LH2 domain-containing lipoxygenase family protein	1.38191	0.466659
orange1.1g011790m	AT1G06290.1	ACX3,ATACX3	acyl-CoA oxidase 3	1.38184	0.46659
orange1.1g031505m	AT3G45640.1	ATMAPK3,ATMPK3,MPK3	mitogen-activated protein kinase 3	1.3812	0.465918
orange1.1g041268m	AT3G10985.1	ATWI-12,SAG20,WI12	senescence associated gene 20	1.38107	0.465783
orange1.1g011134m	AT2G35880.1		TPX2 (targeting protein for Xklp2) protein family	1.38096	0.465674
orange1.1g017866m	AT2G30020.1		Protein phosphatase 2C family protein	1.38094	0.465656
orange1.1g019985m	AT3G11820.1	AT-SYR1,ATSYP121,ATSYR1,PEN1,SYP121,SYR1	syntaxin of plants 121	1.3806	0.465291
orange1.1g007161m	AT3G02050.1	ATKT4,ATKUP3,KUP3	K+ uptake transporter 3	1.38056	0.465254
orange1.1g029338m	AT2G46680.1	ATHB-7,ATHB7,HB-7	homeobox 7	1.38048	0.465166
orange1.1g030042m	AT5G05320.1		FAD/NAD(P)-binding oxidoreductase family protein	1.38042	0.465109
orange1.1g018015m	AT1G79430.2	APL,WDY	Homeodomain-like superfamily protein	1.38018	0.464854
orange1.1g039902m	AT4G37700.1			1.38016	0.464835
orange1.1g002791m	AT1G21640.1	ATNADK2,NADK2	NAD kinase 2	1.38009	0.464761
orange1.1g023743m	AT4G33580.1	ATBCA5,BCA5	beta carbonic anhydrase 5	1.37986	0.464525
orange1.1g029278m	AT5G56550.1	ATOXS3,OXS3	oxidative stress 3	1.37984	0.464502
orange1.1g017143m	AT4G17370.1		Oxidoreductase family protein	1.37959	0.464245
orange1.1g029280m	AT2G46680.1	ATHB-7,ATHB7,HB-7	homeobox 7	1.37955	0.464195
orange1.1g012387m	AT4G00050.1	UNE10	basic helix-loop-helix (bHLH) DNA-binding superfamily protein	1.37943	0.464077
orange1.1g004056m	AT1G53590.1	NTMC2T6.1,NTMC2TYPE6.1	Calcium-dependent lipid-binding (CaLB domain) family protein	1.37943	0.464077
orange1.1g045539m	AT5G20480.1	EFR	EF-TU receptor	1.37931	0.463946
orange1.1g012649m	AT1G31280.1	ago-02	Argonaute family protein	1.37916	0.46379
orange1.1g017226m	AT5G23810.1	AAP7	amino acid permease 7	1.37903	0.463652
orange1.1g001275m	AT1G73080.1	ATPEPR1,PEPR1	PEP1 receptor 1	1.37901	0.46363
orange1.1g015832m	AT2G30020.1		Protein phosphatase 2C family protein	1.37891	0.463531
orange1.1g034641m	AT4G09890.1		Protein of unknown function (DUF3511)	1.37865	0.463257
orange1.1g011107m	AT1G44170.2	ALDH3H1,ALDH4	aldehyde dehydrogenase 3H1	1.3785	0.463103
orange1.1g010687m	AT1G19440.1	KCS4	3-ketoacyl-CoA synthase 4	1.37826	0.462844
orange1.1g047339m	AT5G05320.1		FAD/NAD(P)-binding oxidoreductase family protein	1.37815	0.462735
orange1.1g015734m	AT5G63710.1		Leucine-rich repeat protein kinase family protein	1.37792	0.462493
orange1.1g007900m	AT4G32010.1	HSI2-L1,HSL1,VAL2	HSI2-like 1	1.37788	0.462454
orange1.1g019475m	AT3G54030.1		Protein kinase protein with tetratricopeptide repeat domain	1.37774	0.462307
orange1.1g039497m	AT4G01870.1		tolB protein-related	1.37768	0.462244
orange1.1g001835m	AT4G11610.1		C2 calcium/lipid-binding plant phosphoribosyltransferase family protein	1.37749	0.462039
orange1.1g019940m	AT2G20900.1	ATDGK5,DGK5	diacylglycerol kinase 5	1.37739	0.461939
orange1.1g020790m	AT1G44170.3	ALDH3H1,ALDH4	aldehyde dehydrogenase 3H1	1.37724	0.461781
orange1.1g003146m	AT1G20780.1	ATPUB44,PUB44,SAUL1	senescence-associated E3 ubiquitin ligase 1	1.37715	0.461682
orange1.1g015422m	AT4G18530.1		Protein of unknown function (DUF707)	1.3771	0.461637
orange1.1g021196m	AT5G49290.1	ATRLP56,RLP56	receptor like protein 56	1.37701	0.461535
orange1.1g016150m	AT5G21105.1		Plant L-ascorbate oxidase	1.37694	0.461466
orange1.1g020790m	AT1G44170.3	ALDH3H1,ALDH4	aldehyde dehydrogenase 3H1	1.37694	0.461461
orange1.1g011397m	AT1G44170.2	ALDH3H1,ALDH4	aldehyde dehydrogenase 3H1	1.37677	0.461293
orange1.1g007388m	AT4G26140.2	BGAL12	beta-galactosidase 12	1.3766	0.461112
orange1.1g031376m	AT5G02020.1			1.37659	0.461099
orange1.1g006623m	AT1G02205.2	CER1	Fatty acid hydroxylase superfamily	1.37659	0.461097
orange1.1g035460m	AT3G05890.1	RCI2B	Low temperature and salt responsive protein family	1.37631	0.460806
orange1.1g005838m	AT4G13550.1		triglyceride lipases;triglyceride lipases	1.37614	0.460626
orange1.1g012320m	AT3G51630.2	ATWNK5,WNK5,ZIK1	with no lysine (K) kinase 5	1.37591	0.460386
orange1.1g029398m	AT3G23250.2	ATMYB15,ATY19,MYB15	myb domain protein 15	1.37556	0.460024
orange1.1g010842m	AT2G20340.1		Pyridoxal phosphate (PLP)-dependent transferases superfamily protein	1.37556	0.460014
orange1.1g021595m	AT4G16740.1	ATTPS03,TPS03	terpene synthase 03	1.37546	0.459918
orange1.1g045940m	AT5G11950.2		Putative lysine decarboxylase family protein	1.37492	0.459353
orange1.1g048439m	AT3G51550.1	FER	Malectin/receptor-like protein kinase family protein	1.37469	0.459109
orange1.1g047019m	AT4G31940.1	CYP82C4	cytochrome P450, family 82, subfamily C, polypeptide 4	1.37462	0.459035
orange1.1g018800m	AT5G62520.1	SRO5	similar to RCD one 5	1.37449	0.458894
orange1.1g010099m	AT2G38650.2	GAUT7,LGT7	galacturonosyltransferase 7	1.37412	0.458507
orange1.1g020556m	AT2G35390.2		Phosphoribosyltransferase family protein	1.37406	0.458449
orange1.1g009691m	AT2G20900.2	ATDGK5,DGK5	diacylglycerol kinase 5	1.37377	0.458145
orange1.1g009160m	AT1G77590.1	LACS9	long chain acyl-CoA synthetase 9	1.37355	0.457908
orange1.1g016182m	AT2G46270.1	GBF3	G-box binding factor 3	1.37321	0.457548
orange1.1g024452m	AT4G09760.3		Protein kinase superfamily protein	1.37304	0.457379
orange1.1g008469m	AT5G64300.1	ATGCH,ATRIBA1,GCH,RFD1	GTP cyclohydrolase II	1.37299	0.457324
orange1.1g009691m	AT2G20900.2	ATDGK5,DGK5	diacylglycerol kinase 5	1.37291	0.457242
orange1.1g001944m	AT5G15070.1		Phosphoglycerate mutase-like family protein	1.37282	0.457137
orange1.1g035933m	AT5G11330.1		FAD/NAD(P)-binding oxidoreductase family protein	1.37222	0.456514
orange1.1g016182m	AT2G46270.1	GBF3	G-box binding factor 3	1.37204	0.456318
orange1.1g020123m	AT5G57690.1	ATDGK4,DGK4	diacylglycerol kinase 4	1.37186	0.456128
orange1.1g015733m	AT1G63500.1		Protein kinase protein with tetratricopeptide repeat domain	1.37168	0.455944
orange1.1g008846m	AT1G02660.1		alpha/beta-Hydrolases superfamily protein	1.37125	0.45549
orange1.1g010004m	AT5G55470.1	ATNHX3,NHX3	Na+/H+ (sodium hydrogen) exchanger 3	1.37057	0.454772
orange1.1g011840m	AT4G30340.1	ATDGK7,DGK7	diacylglycerol kinase 7	1.3705	0.454706
orange1.1g045731m	AT4G13990.1		Exostosin family protein	1.3702	0.454392
orange1.1g018244m	AT5G41260.1		Protein kinase protein with tetratricopeptide repeat domain	1.36993	0.454101
orange1.1g021987m	AT2G46270.1	GBF3	G-box binding factor 3	1.36979	0.45395
orange1.1g043360m	AT3G22910.1		ATPase E1-E2 type family protein / haloacid dehalogenase-like hydrolase family protein	1.36977	0.453934
orange1.1g044458m	AT5G54160.1	ATOMT1,OMT1	O-methyltransferase 1	1.36969	0.453848
orange1.1g006358m	AT4G16120.1	ATSEB1,COBL7,SEB1	COBRA-like protein-7 precursor	1.36934	0.453478
orange1.1g018375m	AT3G62860.1		alpha/beta-Hydrolases superfamily protein	1.36906	0.453188
orange1.1g024329m	AT5G64240.2	AtMC3,MC3	metacaspase 3	1.36905	0.453171
orange1.1g025658m	AT1G60710.1	ATB2	NAD(P)-linked oxidoreductase superfamily protein	1.36876	0.452873
orange1.1g039168m	AT4G23180.1	CRK10,RLK4	cysteine-rich RLK (RECEPTOR-like protein kinase) 10	1.36854	0.452642
orange1.1g024170m	AT2G23810.1	TET8	tetraspanin8	1.3684	0.452488
orange1.1g014315m	AT2G20900.3	ATDGK5,DGK5	diacylglycerol kinase 5	1.36831	0.452391
orange1.1g006590m	AT1G02205.2	CER1	Fatty acid hydroxylase superfamily	1.36822	0.452303
orange1.1g019564m	AT4G31940.1	CYP82C4	cytochrome P450, family 82, subfamily C, polypeptide 4	1.36817	0.452251
orange1.1g039426m	AT4G16820.1	PLA-I{beta]2	alpha/beta-Hydrolases superfamily protein	1.36815	0.452225
orange1.1g000266m	AT5G53460.2	GLT1	NADH-dependent glutamate synthase 1	1.36805	0.452121
orange1.1g022395m	AT5G22650.2	ATHD2,ATHD2B,HD2,HD2B,HDA4,HDT02,HDT2	histone deacetylase 2B	1.36792	0.45198
orange1.1g026789m	AT2G31050.1		Cupredoxin superfamily protein	1.36776	0.451814
orange1.1g046854m	AT1G78500.1		Terpenoid cyclases family protein	1.36761	0.451655
orange1.1g029359m	AT5G64460.2		Phosphoglycerate mutase family protein	1.36751	0.451554
orange1.1g002705m	AT1G21640.1	ATNADK2,NADK2	NAD kinase 2	1.36743	0.451468
orange1.1g023316m	AT5G54840.1	ATSGP1,SGP1	Ras-related small GTP-binding family protein	1.36736	0.451393
orange1.1g020898m	AT2G43330.1	ATINT1,INT1	inositol transporter 1	1.36735	0.451378
orange1.1g012226m	AT3G19680.1		Protein of unknown function (DUF1005)	1.36723	0.451254
orange1.1g026712m	AT4G36910.1	CDCP2,LEJ2	Cystathionine beta-synthase (CBS) family protein	1.36713	0.451146
orange1.1g017084m	AT1G44350.1	ILL6	IAA-leucine resistant (ILR)-like gene 6	1.36672	0.450723
orange1.1g021905m	AT5G63160.1	BT1	BTB and TAZ domain protein 1	1.3663	0.450274
orange1.1g010424m	AT3G06500.1		Plant neutral invertase family protein	1.36621	0.450177
orange1.1g011973m	AT1G02205.1	CER1	Fatty acid hydroxylase superfamily	1.36605	0.450007
orange1.1g020386m	AT5G23810.1	AAP7	amino acid permease 7	1.36572	0.449662
orange1.1g015920m	AT1G44170.3	ALDH3H1,ALDH4	aldehyde dehydrogenase 3H1	1.36544	0.449367
orange1.1g022355m	AT5G67370.1		Protein of unknown function (DUF1230)	1.3654	0.449321
orange1.1g002584m	AT1G21640.1	ATNADK2,NADK2	NAD kinase 2	1.36511	0.449014
orange1.1g006413m	AT5G47780.1	GAUT4	galacturonosyltransferase 4	1.36459	0.448466
orange1.1g009160m	AT1G77590.1	LACS9	long chain acyl-CoA synthetase 9	1.36458	0.448461
orange1.1g009674m	AT1G02205.2	CER1	Fatty acid hydroxylase superfamily	1.3645	0.448369
orange1.1g034419m	AT4G10270.1		Wound-responsive family protein	1.36429	0.448149
orange1.1g043785m	AT3G52105.1			1.36399	0.447829
orange1.1g016586m	AT1G76490.1	HMG1,HMGR1	hydroxy methylglutaryl CoA reductase 1	1.36391	0.447745
orange1.1g006413m	AT5G47780.1	GAUT4	galacturonosyltransferase 4	1.36374	0.447572
orange1.1g017049m	AT1G44130.1		Eukaryotic aspartyl protease family protein	1.36324	0.447034
orange1.1g022269m	AT1G44170.1	ALDH3H1,ALDH4	aldehyde dehydrogenase 3H1	1.36318	0.44698
orange1.1g033246m	AT4G35190.1		Putative lysine decarboxylase family protein	1.36318	0.446978
orange1.1g015976m	AT1G44170.2	ALDH3H1,ALDH4	aldehyde dehydrogenase 3H1	1.36295	0.446735
orange1.1g008484m	AT5G03260.1	LAC11	laccase 11	1.36288	0.446656
orange1.1g019940m	AT2G20900.1	ATDGK5,DGK5	diacylglycerol kinase 5	1.36283	0.446607
orange1.1g013023m	AT5G46110.1	APE2,TPT	Glucose-6-phosphate/phosphate translocator-related	1.36206	0.445791
orange1.1g001706m	AT5G25930.1		Protein kinase family protein with leucine-rich repeat domain	1.36202	0.445749
orange1.1g040190m	AT4G30710.1		Family of unknown function (DUF566)	1.362	0.44573
orange1.1g024170m	AT2G23810.1	TET8	tetraspanin8	1.3619	0.445617
orange1.1g015563m	AT5G46110.1	APE2,TPT	Glucose-6-phosphate/phosphate translocator-related	1.36176	0.445473
orange1.1g037046m	AT2G31945.1			1.36173	0.445443
orange1.1g021726m	AT4G31500.1	ATR4,CYP83B1,RED1,RNT1,SUR2	cytochrome P450, family 83, subfamily B, polypeptide 1	1.36162	0.445323
orange1.1g002725m	AT1G21640.1	ATNADK2,NADK2	NAD kinase 2	1.36127	0.444951
orange1.1g020221m	AT5G41260.1		Protein kinase protein with tetratricopeptide repeat domain	1.3611	0.444778
orange1.1g002791m	AT1G21640.1	ATNADK2,NADK2	NAD kinase 2	1.36097	0.444635
orange1.1g003369m	AT5G20730.2	ARF7,BIP,IAA21,IAA23,IAA25,MSG1,NPH4,TIR5	Transcriptional factor B3 family protein / auxin-responsive factor AUX/IAA-related	1.36096	0.44463
orange1.1g003107m	AT5G20730.2	ARF7,BIP,IAA21,IAA23,IAA25,MSG1,NPH4,TIR5	Transcriptional factor B3 family protein / auxin-responsive factor AUX/IAA-related	1.36094	0.444599
orange1.1g006523m	AT1G12240.1	ATBETAFRUCT4,VAC-INV	Glycosyl hydrolases family 32 protein	1.36084	0.444502
orange1.1g011397m	AT1G44170.2	ALDH3H1,ALDH4	aldehyde dehydrogenase 3H1	1.36083	0.444488
orange1.1g046577m	AT4G27220.1		NB-ARC domain-containing disease resistance protein	1.36081	0.444462
orange1.1g027898m	AT5G42570.1		B-cell receptor-associated 31-like	1.36072	0.444366
orange1.1g006215m	AT5G47780.1	GAUT4	galacturonosyltransferase 4	1.36029	0.44391
orange1.1g001706m	AT5G25930.1		Protein kinase family protein with leucine-rich repeat domain	1.36023	0.443854
orange1.1g023089m	AT5G61440.1	ACHT5	atypical CYS HIS rich thioredoxin 5	1.36017	0.443792
orange1.1g021185m	AT4G18530.1		Protein of unknown function (DUF707)	1.35995	0.443556
orange1.1g020802m	AT4G18550.1		alpha/beta-Hydrolases superfamily protein	1.35985	0.44345
orange1.1g008068m	AT2G46370.4	FIN219,JAR1	Auxin-responsive GH3 family protein	1.3598	0.443391
orange1.1g016010m	AT3G63470.1	scpl40	serine carboxypeptidase-like 40	1.35968	0.443269
orange1.1g020649m	AT1G51760.1	IAR3,JR3	peptidase M20/M25/M40 family protein	1.35953	0.443108
orange1.1g016721m	AT5G26030.2	ATFC-I,FC-I,FC1	ferrochelatase 1	1.35948	0.443056
orange1.1g028784m	AT3G50770.1	CML41	calmodulin-like 41	1.3593	0.442864
orange1.1g025464m	AT4G01470.1	ATTIP1.3,GAMMA-TIP3,TIP1;3	tonoplast intrinsic protein 1;3	1.35884	0.442379
orange1.1g013452m	AT5G01990.1		Auxin efflux carrier family protein	1.35877	0.4423
orange1.1g021987m	AT2G46270.1	GBF3	G-box binding factor 3	1.35873	0.442258
orange1.1g004864m	AT1G02660.1		alpha/beta-Hydrolases superfamily protein	1.35871	0.442232
orange1.1g010683m	AT5G11580.1		Regulator of chromosome condensation (RCC1) family protein	1.35857	0.442085
orange1.1g042058m	AT2G35290.1			1.35824	0.441737
orange1.1g021241m	AT2G37770.2		NAD(P)-linked oxidoreductase superfamily protein	1.35798	0.441467
orange1.1g021786m	AT2G43330.1	ATINT1,INT1	inositol transporter 1	1.35797	0.441455
orange1.1g020134m	AT4G33580.1	ATBCA5,BCA5	beta carbonic anhydrase 5	1.35787	0.44135
orange1.1g038413m	AT1G75280.1		NmrA-like negative transcriptional regulator family protein	1.35783	0.441307
orange1.1g023673m	AT1G70410.2	ATBCA4,BCA4,CA4	beta carbonic anhydrase 4	1.35766	0.441122
orange1.1g025683m	AT3G45640.1	ATMAPK3,ATMPK3,MPK3	mitogen-activated protein kinase 3	1.35762	0.441076
orange1.1g012651m	AT3G60190.1	ADL1E,ADL4,ADLP2,DL1E,DRP1E,EDR3	DYNAMIN-like 1E	1.35759	0.441046
orange1.1g019985m	AT3G11820.1	AT-SYR1,ATSYP121,ATSYR1,PEN1,SYP121,SYR1	syntaxin of plants 121	1.35758	0.441034
orange1.1g005319m	AT4G26140.1	BGAL12	beta-galactosidase 12	1.35751	0.440961
orange1.1g002562m	AT1G56130.1		Leucine-rich repeat transmembrane protein kinase	1.35747	0.440916
orange1.1g010099m	AT2G38650.2	GAUT7,LGT7	galacturonosyltransferase 7	1.35721	0.440648
orange1.1g010376m	AT5G09220.1	AAP2	amino acid permease 2	1.35719	0.440621
orange1.1g010042m	AT2G20900.2	ATDGK5,DGK5	diacylglycerol kinase 5	1.35717	0.440606
orange1.1g029952m	AT3G49760.1	AtbZIP5,bZIP5	basic leucine-zipper 5	1.35713	0.440562
orange1.1g012120m	AT1G63500.1		Protein kinase protein with tetratricopeptide repeat domain	1.35712	0.440553
orange1.1g028407m	AT3G46500.1		2-oxoglutarate (2OG) and Fe(II)-dependent oxygenase superfamily protein	1.35672	0.440123
orange1.1g010687m	AT1G19440.1	KCS4	3-ketoacyl-CoA synthase 4	1.35668	0.440082
orange1.1g034709m	AT1G19020.1			1.35645	0.439834
orange1.1g030950m	AT1G76100.1	PETE1	plastocyanin 1	1.35644	0.439825
orange1.1g015720m	AT4G37070.2	AtPLAIVA,PLA IVA,PLP1	Acyl transferase/acyl hydrolase/lysophospholipase superfamily protein	1.35643	0.439814
orange1.1g009669m	AT4G16760.1	ACX1,ATACX1	acyl-CoA oxidase 1	1.35606	0.439417
orange1.1g006349m	AT4G26140.1	BGAL12	beta-galactosidase 12	1.35602	0.43938
orange1.1g041035m	AT3G21710.2			1.35587	0.439218
orange1.1g005182m	AT4G26140.2	BGAL12	beta-galactosidase 12	1.35508	0.438381
orange1.1g024331m	AT3G11480.1	ATBSMT1,BSMT1	S-adenosyl-L-methionine-dependent methyltransferases superfamily protein	1.35503	0.438328
orange1.1g035566m	AT5G59480.1		Haloacid dehalogenase-like hydrolase (HAD) superfamily protein	1.35491	0.438198
orange1.1g009611m	AT2G24300.2		Calmodulin-binding protein	1.35479	0.438066
orange1.1g022455m	AT5G46110.1	APE2,TPT	Glucose-6-phosphate/phosphate translocator-related	1.35469	0.437968
orange1.1g037091m	AT2G18950.1	ATHPT,HPT1,TPT1,VTE2	homogentisate phytyltransferase 1	1.35465	0.437916
orange1.1g019778m	AT1G35190.1		2-oxoglutarate (2OG) and Fe(II)-dependent oxygenase superfamily protein	1.35457	0.437838
orange1.1g028978m	AT2G40095.1		Alpha/beta hydrolase related protein	1.35456	0.437827
orange1.1g021771m	AT4G21390.1	B120	S-locus lectin protein kinase family protein	1.35451	0.437767
orange1.1g028407m	AT3G46500.1		2-oxoglutarate (2OG) and Fe(II)-dependent oxygenase superfamily protein	1.35436	0.437609
orange1.1g038217m	AT1G29340.1	ATPUB17,PUB17	plant U-box 17	1.35415	0.437392
orange1.1g025316m	AT1G64980.1		Nucleotide-diphospho-sugar transferases superfamily protein	1.35409	0.437328
orange1.1g039413m	AT2G36780.1		UDP-Glycosyltransferase superfamily protein	1.35391	0.437133
orange1.1g001601m	AT5G27220.1		Frigida-like protein	1.35374	0.436952
orange1.1g031616m	AT4G14640.1	CAM8	calmodulin 8	1.3537	0.436909
orange1.1g039497m	AT4G01870.1		tolB protein-related	1.35367	0.436881
orange1.1g021738m	AT2G26230.1		uricase / urate oxidase / nodulin 35, putative	1.35308	0.436245
orange1.1g005279m	AT1G12240.1	ATBETAFRUCT4,VAC-INV	Glycosyl hydrolases family 32 protein	1.3527	0.435844
orange1.1g007351m	AT1G68690.1		Protein kinase superfamily protein	1.35263	0.435768
orange1.1g013083m	AT3G50940.1		P-loop containing nucleoside triphosphate hydrolases superfamily protein	1.35257	0.4357
orange1.1g014625m	AT3G23510.1		Cyclopropane-fatty-acyl-phospholipid synthase	1.35253	0.435659
orange1.1g009786m	AT4G31940.1	CYP82C4	cytochrome P450, family 82, subfamily C, polypeptide 4	1.35252	0.435653
orange1.1g009451m	AT1G68690.1		Protein kinase superfamily protein	1.3524	0.435527
orange1.1g011722m	AT4G30340.1	ATDGK7,DGK7	diacylglycerol kinase 7	1.3524	0.435526
orange1.1g022410m	AT3G62260.2		Protein phosphatase 2C family protein	1.35234	0.435458
orange1.1g001709m	AT3G07400.1		lipase class 3 family protein	1.35207	0.435169
orange1.1g028412m	AT1G70410.1	ATBCA4,BCA4,CA4	beta carbonic anhydrase 4	1.35189	0.434977
orange1.1g024691m	AT1G76460.1		RNA-binding (RRM/RBD/RNP motifs) family protein	1.35177	0.434853
orange1.1g035305m	AT1G25275.3			1.35166	0.434737
orange1.1g006131m	AT3G06500.1		Plant neutral invertase family protein	1.35161	0.434681
orange1.1g038416m	AT5G53970.1		Tyrosine transaminase family protein	1.35101	0.434039
orange1.1g010656m	AT2G24280.1		alpha/beta-Hydrolases superfamily protein	1.35038	0.433368
orange1.1g005035m	AT5G47780.1	GAUT4	galacturonosyltransferase 4	1.35027	0.433244
orange1.1g044175m	AT1G59740.1		Major facilitator superfamily protein	1.35011	0.433072
orange1.1g017934m	AT5G05600.1		2-oxoglutarate (2OG) and Fe(II)-dependent oxygenase superfamily protein	1.34989	0.432841
orange1.1g042745m	AT3G48700.1	ATCXE13,CXE13	carboxyesterase 13	1.34985	0.432804
orange1.1g028396m	AT5G54840.1	ATSGP1,SGP1	Ras-related small GTP-binding family protein	1.3493	0.432211
orange1.1g041268m	AT3G10985.1	ATWI-12,SAG20,WI12	senescence associated gene 20	1.34891	0.431793
orange1.1g020680m	AT5G65380.1		MATE efflux family protein	1.34884	0.431724
orange1.1g046807m	AT4G16730.1	TPS02	terpene synthase 02	1.34852	0.43138
orange1.1g008948m	AT5G47910.1	ATRBOHD,RBOHD	respiratory burst oxidase homologue D	1.34851	0.43137
orange1.1g019830m	AT1G02205.3	CER1	Fatty acid hydroxylase superfamily	1.34843	0.431282
orange1.1g011973m	AT1G02205.1	CER1	Fatty acid hydroxylase superfamily	1.3483	0.43114
orange1.1g043147m	AT1G72520.1		PLAT/LH2 domain-containing lipoxygenase family protein	1.34813	0.430961
orange1.1g036624m	AT3G51550.1	FER	Malectin/receptor-like protein kinase family protein	1.3481	0.430924
orange1.1g030950m	AT1G76100.1	PETE1	plastocyanin 1	1.34776	0.430563
orange1.1g002705m	AT1G21640.1	ATNADK2,NADK2	NAD kinase 2	1.34752	0.430302
orange1.1g025939m	AT1G35190.1		2-oxoglutarate (2OG) and Fe(II)-dependent oxygenase superfamily protein	1.34748	0.43026
orange1.1g038785m	AT3G19000.1		2-oxoglutarate (2OG) and Fe(II)-dependent oxygenase superfamily protein	1.34746	0.430238
orange1.1g003452m	AT3G22910.1		ATPase E1-E2 type family protein / haloacid dehalogenase-like hydrolase family protein	1.34732	0.430094
orange1.1g048547m	AT4G16740.1	ATTPS03,TPS03	terpene synthase 03	1.34729	0.430057
orange1.1g033128m	AT3G60520.1			1.34712	0.429882
orange1.1g009917m	AT1G19250.1	FMO1	flavin-dependent monooxygenase 1	1.34701	0.429757
orange1.1g037463m	AT1G08990.1	PGSIP5	plant glycogenin-like starch initiation protein 5	1.3468	0.429536
orange1.1g018367m	AT2G20900.1	ATDGK5,DGK5	diacylglycerol kinase 5	1.34618	0.428872
orange1.1g028272m	AT1G20050.1	HYD1	C-8,7 sterol isomerase	1.34612	0.428807
orange1.1g039976m	AT2G20880.1		Integrase-type DNA-binding superfamily protein	1.34608	0.428762
orange1.1g020242m	AT2G32300.1	UCC1	uclacyanin 1	1.34605	0.42873
orange1.1g001275m	AT1G73080.1	ATPEPR1,PEPR1	PEP1 receptor 1	1.34601	0.428688
orange1.1g017980m	AT3G60190.1	ADL1E,ADL4,ADLP2,DL1E,DRP1E,EDR3	DYNAMIN-like 1E	1.34598	0.428655
orange1.1g007495m	AT5G58350.1	WNK4,ZIK2	with no lysine (K) kinase 4	1.34593	0.428605
orange1.1g009110m	AT1G58200.1	MSL3	MSCS-like 3	1.34578	0.428439
orange1.1g021149m	AT4G18530.1		Protein of unknown function (DUF707)	1.34572	0.428383
orange1.1g017376m	AT1G06620.1		2-oxoglutarate (2OG) and Fe(II)-dependent oxygenase superfamily protein	1.34559	0.428235
orange1.1g001974m	AT3G47570.1		Leucine-rich repeat protein kinase family protein	1.34448	0.427049
orange1.1g018791m	AT3G01400.1		ARM repeat superfamily protein	1.34432	0.426878
orange1.1g005651m	AT1G32640.1	ATMYC2,JAI1,JIN1,MYC2,RD22BP1,ZBF1	Basic helix-loop-helix (bHLH) DNA-binding family protein	1.34422	0.426767
orange1.1g001899m	AT1G21640.1	ATNADK2,NADK2	NAD kinase 2	1.34419	0.426733
orange1.1g017954m	AT5G63160.1	BT1	BTB and TAZ domain protein 1	1.34403	0.426563
orange1.1g012382m	AT2G40000.1	ATHSPRO2,HSPRO2	ortholog of sugar beet HS1 PRO-1 2	1.34394	0.426472
orange1.1g009493m	AT1G02205.3	CER1	Fatty acid hydroxylase superfamily	1.34367	0.426184
orange1.1g009261m	AT4G25650.1	ACD1-LIKE,PTC52,TIC55-IV	ACD1-like	1.34366	0.426171
orange1.1g013451m	AT2G41640.1		Glycosyltransferase family 61 protein	1.34354	0.426037
orange1.1g044325m	AT2G39435.1		Phosphatidylinositol N-acetyglucosaminlytransferase subunit P-related	1.34314	0.425608
orange1.1g016853m	AT4G20070.1	AAH,ATAAH	allantoate amidohydrolase	1.34289	0.42534
orange1.1g005895m	AT5G64170.2		dentin sialophosphoprotein-related	1.34265	0.425088
orange1.1g011192m	AT5G24470.1	APRR5,PRR5	pseudo-response regulator 5	1.34257	0.425001
orange1.1g024484m	AT3G23250.1	ATMYB15,ATY19,MYB15	myb domain protein 15	1.34237	0.424778
orange1.1g039413m	AT2G36780.1		UDP-Glycosyltransferase superfamily protein	1.34231	0.424723
orange1.1g042884m	AT1G74170.1	AtRLP13,RLP13	receptor like protein 13	1.34231	0.424723
orange1.1g011499m	AT1G72520.1		PLAT/LH2 domain-containing lipoxygenase family protein	1.34215	0.424545
orange1.1g013076m	AT1G51760.1	IAR3,JR3	peptidase M20/M25/M40 family protein	1.34139	0.423727
orange1.1g001767m	AT1G53440.1		Leucine-rich repeat transmembrane protein kinase	1.34117	0.423489
orange1.1g023408m	AT4G08170.2		Inositol 1,3,4-trisphosphate 5/6-kinase family protein	1.34116	0.423477
orange1.1g012394m	AT1G01140.1	CIPK9,PKS6,SnRK3.12	CBL-interacting protein kinase 9	1.34072	0.423008
orange1.1g004413m	AT1G56130.1		Leucine-rich repeat transmembrane protein kinase	1.34027	0.422529
orange1.1g007832m	AT5G47780.1	GAUT4	galacturonosyltransferase 4	1.34026	0.422516
orange1.1g029021m	AT4G29070.1		Phospholipase A2 family protein	1.34022	0.422473
orange1.1g044983m	AT4G31980.1			1.34016	0.42241
orange1.1g007815m	AT2G46370.4	FIN219,JAR1	Auxin-responsive GH3 family protein	1.34004	0.422274
orange1.1g021905m	AT5G63160.1	BT1	BTB and TAZ domain protein 1	1.33976	0.421972
orange1.1g042523m	AT1G80100.1	AHP6,HP6	histidine phosphotransfer protein 6	1.3397	0.421913
orange1.1g007832m	AT5G47780.1	GAUT4	galacturonosyltransferase 4	1.33961	0.421816
orange1.1g023353m	AT3G15820.1	ROD1	phosphatidic acid phosphatase-related / PAP2-related	1.33956	0.42176
orange1.1g033663m	AT5G26731.1			1.33945	0.421643
orange1.1g018190m	AT5G42240.1	scpl42	serine carboxypeptidase-like 42	1.33942	0.421607
orange1.1g007688m	AT1G17420.1	LOX3	lipoxygenase 3	1.33939	0.421578
orange1.1g032285m	AT3G04720.1	HEL,PR-4,PR4	pathogenesis-related 4	1.33925	0.42143
orange1.1g036971m	AT5G54160.1	ATOMT1,OMT1	O-methyltransferase 1	1.33924	0.421413
orange1.1g010402m	AT5G10650.2		RING/U-box superfamily protein	1.33904	0.421201
orange1.1g011790m	AT1G06290.1	ACX3,ATACX3	acyl-CoA oxidase 3	1.3388	0.420936
orange1.1g028397m	AT5G54840.1	ATSGP1,SGP1	Ras-related small GTP-binding family protein	1.33878	0.420916
orange1.1g015052m	AT2G46370.4	FIN219,JAR1	Auxin-responsive GH3 family protein	1.33869	0.420819
orange1.1g009152m	AT5G05260.1	CYP79A2	cytochrome p450 79a2	1.33861	0.42074
orange1.1g044923m	AT3G51680.1		NAD(P)-binding Rossmann-fold superfamily protein	1.33852	0.420635
orange1.1g047424m	AT1G70090.1	GATL9,LGT8	glucosyl transferase family 8	1.33826	0.420357
orange1.1g027734m	AT2G43290.1	MSS3	Calcium-binding EF-hand family protein	1.33778	0.419843
orange1.1g012432m	AT3G27320.1		alpha/beta-Hydrolases superfamily protein	1.33778	0.419838
orange1.1g026935m	AT1G51140.1		basic helix-loop-helix (bHLH) DNA-binding superfamily protein	1.33723	0.419252
orange1.1g008840m	AT1G23010.1	LPR1	Cupredoxin superfamily protein	1.33689	0.418878
orange1.1g016490m	AT3G02630.1		Plant stearoyl-acyl-carrier-protein desaturase family protein	1.33685	0.418838
orange1.1g016317m	AT1G25530.1		Transmembrane amino acid transporter family protein	1.33669	0.418661
orange1.1g014988m	AT2G24100.1			1.33657	0.418533
orange1.1g033766m	AT3G57810.3		Cysteine proteinases superfamily protein	1.33631	0.418256
orange1.1g028397m	AT5G54840.1	ATSGP1,SGP1	Ras-related small GTP-binding family protein	1.33617	0.418104
orange1.1g014290m	AT4G31980.1			1.33561	0.417495
orange1.1g022316m	AT5G11790.1	NDL2	N-MYC downregulated-like 2	1.33555	0.417436
orange1.1g014456m	AT5G10650.1		RING/U-box superfamily protein	1.33544	0.417319
orange1.1g001969m	AT5G20730.2	ARF7,BIP,IAA21,IAA23,IAA25,MSG1,NPH4,TIR5	Transcriptional factor B3 family protein / auxin-responsive factor AUX/IAA-related	1.3354	0.417274
orange1.1g022743m	AT5G01380.1		Homeodomain-like superfamily protein	1.33534	0.417209
orange1.1g008637m	AT2G01480.1		O-fucosyltransferase family protein	1.33534	0.417208
orange1.1g048467m	AT1G60690.1		NAD(P)-linked oxidoreductase superfamily protein	1.33512	0.416967
orange1.1g019985m	AT3G11820.1	AT-SYR1,ATSYP121,ATSYR1,PEN1,SYP121,SYR1	syntaxin of plants 121	1.33493	0.416766
orange1.1g025255m	AT5G46110.2	APE2,TPT	Glucose-6-phosphate/phosphate translocator-related	1.33468	0.416491
orange1.1g007464m	AT2G46370.4	FIN219,JAR1	Auxin-responsive GH3 family protein	1.33452	0.416321
orange1.1g012374m	AT5G38510.1		Rhomboid-related intramembrane serine protease family protein	1.3343	0.416084
orange1.1g013013m	AT4G30340.1	ATDGK7,DGK7	diacylglycerol kinase 7	1.33408	0.415846
orange1.1g032677m	AT5G04760.1		Duplicated homeodomain-like superfamily protein	1.334	0.415763
orange1.1g009493m	AT1G02205.3	CER1	Fatty acid hydroxylase superfamily	1.33371	0.415449
orange1.1g009137m	AT2G03220.1	ATFT1,ATFUT1,FT1,MUR2	fucosyltransferase 1	1.33338	0.415085
orange1.1g022395m	AT5G22650.2	ATHD2,ATHD2B,HD2,HD2B,HDA4,HDT02,HDT2	histone deacetylase 2B	1.33333	0.415032
orange1.1g046382m	AT1G74190.1	AtRLP15,RLP15	receptor like protein 15	1.33323	0.41493
orange1.1g020373m	AT1G59960.1		NAD(P)-linked oxidoreductase superfamily protein	1.33322	0.414918
orange1.1g043260m	AT1G22440.1		Zinc-binding alcohol dehydrogenase family protein	1.33318	0.414871
orange1.1g024235m	AT4G10340.1	LHCB5	light harvesting complex of photosystem II 5	1.333	0.414674
orange1.1g008068m	AT2G46370.4	FIN219,JAR1	Auxin-responsive GH3 family protein	1.3328	0.414458
orange1.1g009706m	AT4G23180.1	CRK10,RLK4	cysteine-rich RLK (RECEPTOR-like protein kinase) 10	1.33268	0.414336
orange1.1g019819m	AT1G44130.1		Eukaryotic aspartyl protease family protein	1.33268	0.414334
orange1.1g014213m	AT2G25290.2		Octicosapeptide/Phox/Bem1p (PB1) domain-containing protein / tetratricopeptide repeat (TPR)-containing protein	1.33264	0.414288
orange1.1g012259m	AT3G51630.2	ATWNK5,WNK5,ZIK1	with no lysine (K) kinase 5	1.33262	0.414266
orange1.1g028222m	AT1G78955.1	CAMS1	camelliol C synthase 1	1.33205	0.41365
orange1.1g038669m	AT1G27730.1	STZ,ZAT10	salt tolerance zinc finger	1.33192	0.413505
orange1.1g042291m	AT1G29950.2		basic helix-loop-helix (bHLH) DNA-binding superfamily protein	1.33191	0.413494
orange1.1g016182m	AT2G46270.1	GBF3	G-box binding factor 3	1.3318	0.413374
orange1.1g025991m	AT1G74950.1	JAZ2,TIFY10B	TIFY domain/Divergent CCT motif family protein	1.33178	0.413358
orange1.1g006413m	AT5G47780.1	GAUT4	galacturonosyltransferase 4	1.33154	0.413092
orange1.1g045942m	AT4G33300.2	ADR1-L1	ADR1-like 1	1.33152	0.413072
orange1.1g029972m	AT4G38570.1	PIS2	probable CDP-diacylglycerol--inositol 3-phosphatidyltransferase 2	1.33145	0.412999
orange1.1g008628m	AT1G71400.1	AtRLP12,RLP12	receptor like protein 12	1.33144	0.412988
orange1.1g028589m	AT4G20780.1	CML42	calmodulin like 42	1.3314	0.412947
orange1.1g006607m	AT1G02205.2	CER1	Fatty acid hydroxylase superfamily	1.33134	0.412874
orange1.1g045920m	AT5G19440.1		NAD(P)-binding Rossmann-fold superfamily protein	1.3312	0.412729
orange1.1g011035m	AT5G65380.1		MATE efflux family protein	1.3312	0.412724
orange1.1g012621m	AT2G02860.1	ATSUC3,ATSUT2,SUC3,SUT2	sucrose transporter 2	1.33115	0.41267
orange1.1g012295m	AT5G23810.1	AAP7	amino acid permease 7	1.33102	0.412531
orange1.1g048733m	AT3G07040.1	RPM1,RPS3	NB-ARC domain-containing disease resistance protein	1.33098	0.412494
orange1.1g020258m	AT1G10070.2	ATBCAT-2,BCAT-2	branched-chain amino acid transaminase 2	1.33083	0.412331
orange1.1g028504m	AT2G18950.1	ATHPT,HPT1,TPT1,VTE2	homogentisate phytyltransferase 1	1.33057	0.412043
orange1.1g004667m	AT4G03560.1	ATCCH1,ATTPC1,FOU2,TPC1	two-pore channel 1	1.33053	0.412003
orange1.1g012320m	AT3G51630.2	ATWNK5,WNK5,ZIK1	with no lysine (K) kinase 5	1.33037	0.411822
orange1.1g017376m	AT1G06620.1		2-oxoglutarate (2OG) and Fe(II)-dependent oxygenase superfamily protein	1.33026	0.411706
orange1.1g024938m	AT4G27470.1	ATRMA3,RMA3	RING membrane-anchor 3	1.33018	0.411617
orange1.1g003369m	AT5G20730.2	ARF7,BIP,IAA21,IAA23,IAA25,MSG1,NPH4,TIR5	Transcriptional factor B3 family protein / auxin-responsive factor AUX/IAA-related	1.33017	0.411613
orange1.1g022395m	AT5G22650.2	ATHD2,ATHD2B,HD2,HD2B,HDA4,HDT02,HDT2	histone deacetylase 2B	1.33011	0.41155
orange1.1g029280m	AT2G46680.1	ATHB-7,ATHB7,HB-7	homeobox 7	1.33004	0.411472
orange1.1g037594m	AT4G36810.1	GGPS1	geranylgeranyl pyrophosphate synthase 1	1.32997	0.411395
orange1.1g028396m	AT5G54840.1	ATSGP1,SGP1	Ras-related small GTP-binding family protein	1.32948	0.410859
orange1.1g006683m	AT2G29120.1	ATGLR2.7,GLR2.7	glutamate receptor 2.7	1.32947	0.410849
orange1.1g020134m	AT4G33580.1	ATBCA5,BCA5	beta carbonic anhydrase 5	1.32944	0.410821
orange1.1g040616m	AT1G60730.1		NAD(P)-linked oxidoreductase superfamily protein	1.32942	0.410799
orange1.1g023353m	AT3G15820.1	ROD1	phosphatidic acid phosphatase-related / PAP2-related	1.32938	0.410756
orange1.1g010042m	AT2G20900.2	ATDGK5,DGK5	diacylglycerol kinase 5	1.32926	0.410619
orange1.1g018902m	AT5G58200.2		Calcineurin-like metallo-phosphoesterase superfamily protein	1.32924	0.410598
orange1.1g021176m	AT1G51760.1	IAR3,JR3	peptidase M20/M25/M40 family protein	1.32903	0.410373
orange1.1g046829m	AT3G03520.1	NPC3	non-specific phospholipase C3	1.32903	0.41037
orange1.1g000266m	AT5G53460.2	GLT1	NADH-dependent glutamate synthase 1	1.32889	0.410227
orange1.1g024320m	AT4G33580.1	ATBCA5,BCA5	beta carbonic anhydrase 5	1.32882	0.410144
orange1.1g022873m	AT2G24100.1			1.32863	0.409935
orange1.1g025351m	AT3G50060.1	MYB77	myb domain protein 77	1.32846	0.409758
orange1.1g005107m	AT4G03560.1	ATCCH1,ATTPC1,FOU2,TPC1	two-pore channel 1	1.3281	0.40936
orange1.1g017045m	AT2G24100.1			1.32785	0.409095
orange1.1g030289m	AT1G10630.1	ARFA1F,ATARFA1F	ADP-ribosylation factor A1F	1.32778	0.409012
orange1.1g035862m	AT5G47070.1		Protein kinase superfamily protein	1.32744	0.408649
orange1.1g043344m	AT2G32100.1	ATOFP16,OFP16	ovate family protein 16	1.32733	0.408526
orange1.1g035544m	AT2G40950.1	BZIP17	Basic-leucine zipper (bZIP) transcription factor family protein	1.32724	0.408426
orange1.1g020834m	AT5G01990.1		Auxin efflux carrier family protein	1.32713	0.408312
orange1.1g020301m	AT1G68010.1	ATHPR1,HPR	hydroxypyruvate reductase	1.32703	0.4082
orange1.1g014315m	AT2G20900.3	ATDGK5,DGK5	diacylglycerol kinase 5	1.32658	0.407715
orange1.1g035862m	AT5G47070.1		Protein kinase superfamily protein	1.3264	0.407521
orange1.1g003670m	AT1G68710.1		ATPase E1-E2 type family protein / haloacid dehalogenase-like hydrolase family protein	1.32622	0.407322
orange1.1g009821m	AT4G12320.1	CYP706A6	cytochrome P450, family 706, subfamily A, polypeptide 6	1.32614	0.407238
orange1.1g024358m	AT5G24890.1			1.32605	0.407135
orange1.1g009674m	AT1G02205.2	CER1	Fatty acid hydroxylase superfamily	1.32587	0.406945
orange1.1g006607m	AT1G02205.2	CER1	Fatty acid hydroxylase superfamily	1.32587	0.406935
orange1.1g028894m	AT3G02800.1		Tyrosine phosphatase family protein	1.32586	0.406929
orange1.1g023291m	AT3G01470.1	ATHB-1,ATHB1,HAT5,HB-1,HD-ZIP-1	homeobox 1	1.32579	0.406847
orange1.1g037808m	AT4G33467.1			1.32574	0.406796
orange1.1g012120m	AT1G63500.1		Protein kinase protein with tetratricopeptide repeat domain	1.32568	0.40673
orange1.1g010848m	AT2G43330.1	ATINT1,INT1	inositol transporter 1	1.32563	0.406683
orange1.1g046948m	AT3G12910.1		NAC (No Apical Meristem) domain transcriptional regulator superfamily protein	1.32561	0.406658
orange1.1g015233m	AT4G00050.1	UNE10	basic helix-loop-helix (bHLH) DNA-binding superfamily protein	1.32553	0.406568
orange1.1g038019m	AT1G56130.1		Leucine-rich repeat transmembrane protein kinase	1.32516	0.406162
orange1.1g033067m	AT1G30380.1	PSAK	photosystem I subunit K	1.32505	0.406051
orange1.1g001378m	AT1G10170.1	ATNFXL1,NFXL1	NF-X-like 1	1.32504	0.406034
orange1.1g008380m	AT1G29370.1		Kinase-related protein of unknown function (DUF1296)	1.325	0.405991
orange1.1g002981m	AT5G02390.1		Protein of unknown function (DUF3741)	1.3249	0.405879
orange1.1g001899m	AT1G21640.1	ATNADK2,NADK2	NAD kinase 2	1.32486	0.405843
orange1.1g012432m	AT3G27320.1		alpha/beta-Hydrolases superfamily protein	1.32479	0.405759
orange1.1g038640m	AT1G67920.1			1.32456	0.405511
orange1.1g017172m	AT1G02205.1	CER1	Fatty acid hydroxylase superfamily	1.32417	0.40509
orange1.1g006559m	AT1G68400.1		leucine-rich repeat transmembrane protein kinase family protein	1.32387	0.404757
orange1.1g039471m	AT5G38280.1	PR5K	PR5-like receptor kinase	1.32368	0.404558
orange1.1g008052m	AT1G52290.1		Protein kinase superfamily protein	1.32362	0.404488
orange1.1g034246m	AT5G39210.1	CRR7	chlororespiratory reduction 7	1.3236	0.404466
orange1.1g017498m	AT2G02860.1	ATSUC3,ATSUT2,SUC3,SUT2	sucrose transporter 2	1.32337	0.404215
orange1.1g041348m	AT3G14470.1		NB-ARC domain-containing disease resistance protein	1.32303	0.403846
orange1.1g034797m	AT4G10270.1		Wound-responsive family protein	1.3229	0.403702
orange1.1g005036m	AT1G14740.1		Protein of unknown function (DUF1423)	1.32287	0.403667
orange1.1g010500m	AT2G48030.1		DNAse I-like superfamily protein	1.32273	0.403522
orange1.1g029338m	AT2G46680.1	ATHB-7,ATHB7,HB-7	homeobox 7	1.32261	0.403383
orange1.1g033674m	AT1G78380.1	ATGSTU19,GST8,GSTU19	glutathione S-transferase TAU 19	1.32254	0.403311
orange1.1g003107m	AT5G20730.2	ARF7,BIP,IAA21,IAA23,IAA25,MSG1,NPH4,TIR5	Transcriptional factor B3 family protein / auxin-responsive factor AUX/IAA-related	1.32239	0.403143
orange1.1g001823m	AT1G68710.1		ATPase E1-E2 type family protein / haloacid dehalogenase-like hydrolase family protein	1.32231	0.403061
orange1.1g008322m	AT1G06150.1	EMB1444	basic helix-loop-helix (bHLH) DNA-binding superfamily protein	1.32225	0.402994
orange1.1g030636m	AT1G18100.1	E12A11,MFT	PEBP (phosphatidylethanolamine-binding protein) family protein	1.32199	0.402716
orange1.1g008374m	AT5G06740.1		Concanavalin A-like lectin protein kinase family protein	1.32191	0.402621
orange1.1g039449m	AT5G44730.2		Haloacid dehalogenase-like hydrolase (HAD) superfamily protein	1.32184	0.402548
orange1.1g026239m	AT3G57040.1	ARR9,ATRR4	response regulator 9	1.32183	0.402534
orange1.1g016195m	AT5G46390.1		Peptidase S41 family protein	1.32171	0.402403
orange1.1g042351m	AT3G16060.1		ATP binding microtubule motor family protein	1.32168	0.402368
orange1.1g037547m	AT4G03500.1		Ankyrin repeat family protein	1.32161	0.402293
orange1.1g028798m	AT4G10250.1	ATHSP22.0	HSP20-like chaperones superfamily protein	1.32157	0.402255
orange1.1g048562m	AT2G15490.1	UGT73B4	UDP-glycosyltransferase 73B4	1.32132	0.401975
orange1.1g001741m	AT5G51800.1		Protein kinase superfamily protein	1.32119	0.401835
orange1.1g006099m	AT3G46510.1	ATPUB13,PUB13	plant U-box 13	1.32118	0.401831
orange1.1g029772m	AT4G33580.1	ATBCA5,BCA5	beta carbonic anhydrase 5	1.32097	0.401602
orange1.1g034330m	AT4G10265.1		Wound-responsive family protein	1.32093	0.401553
orange1.1g014660m	AT2G46270.1	GBF3	G-box binding factor 3	1.32047	0.40105
orange1.1g026939m	AT1G65790.1	ARK1,RK1	receptor kinase 1	1.32037	0.400941
orange1.1g008052m	AT1G52290.1		Protein kinase superfamily protein	1.32005	0.40059
orange1.1g023990m	AT5G65140.1		Haloacid dehalogenase-like hydrolase (HAD) superfamily protein	1.32004	0.400585
orange1.1g012684m	AT4G18950.1		Integrin-linked protein kinase family	1.31995	0.400481
orange1.1g043168m	AT5G12890.1		UDP-Glycosyltransferase superfamily protein	1.31982	0.40034
orange1.1g011933m	AT1G76490.1	HMG1,HMGR1	hydroxy methylglutaryl CoA reductase 1	1.31974	0.40025
orange1.1g036447m	AT1G03220.1		Eukaryotic aspartyl protease family protein	1.31968	0.400193
orange1.1g019014m	AT3G57240.1	BG3	beta-1,3-glucanase 3	1.31964	0.400145
orange1.1g024452m	AT4G09760.3		Protein kinase superfamily protein	1.31957	0.400072
orange1.1g001451m	AT2G19710.1		Regulator of Vps4 activity in the MVB pathway protein	1.3194	0.399886
orange1.1g011017m	AT1G02205.2	CER1	Fatty acid hydroxylase superfamily	1.31933	0.39981
orange1.1g007464m	AT2G46370.4	FIN219,JAR1	Auxin-responsive GH3 family protein	1.31928	0.399754
orange1.1g034978m	AT4G28290.1			1.31919	0.399651
orange1.1g043487m	AT2G34660.1	ATMRP2,EST4,MRP2	multidrug resistance-associated protein 2	1.31915	0.399611
orange1.1g009674m	AT1G02205.2	CER1	Fatty acid hydroxylase superfamily	1.31913	0.399591
orange1.1g015733m	AT1G63500.1		Protein kinase protein with tetratricopeptide repeat domain	1.31911	0.39956
orange1.1g018681m	AT5G54160.1	ATOMT1,OMT1	O-methyltransferase 1	1.31902	0.399469
orange1.1g045034m	AT4G39340.1		Protein of unknown function (DUF1278)	1.31879	0.399219
orange1.1g042821m	AT2G24210.1	TPS10	terpene synthase 10	1.31862	0.399034
orange1.1g011570m	AT4G11280.1	ACS6,ATACS6	1-aminocyclopropane-1-carboxylic acid (acc) synthase 6	1.31856	0.398966
orange1.1g046292m	AT4G18550.1		alpha/beta-Hydrolases superfamily protein	1.31856	0.398962
orange1.1g007892m	AT1G52290.1		Protein kinase superfamily protein	1.31825	0.398621
orange1.1g027337m	AT1G07650.1		Leucine-rich repeat transmembrane protein kinase	1.31816	0.398525
orange1.1g002281m	AT1G21640.1	ATNADK2,NADK2	NAD kinase 2	1.31811	0.398471
orange1.1g018771m	AT2G38760.1	ANN3,ANNAT3	annexin 3	1.31809	0.398449
orange1.1g047022m	AT3G23530.1		Cyclopropane-fatty-acyl-phospholipid synthase	1.31788	0.398219
orange1.1g044801m	AT5G24090.1	ATCHIA,CHIA	chitinase A	1.31763	0.39794
orange1.1g002600m	AT2G34930.1		disease resistance family protein / LRR family protein	1.31755	0.397863
orange1.1g032188m	AT1G09812.1			1.31755	0.397853
orange1.1g042249m	AT4G01070.1	GT72B1,UGT72B1	UDP-Glycosyltransferase superfamily protein	1.31754	0.397852
orange1.1g048816m	AT2G17036.1		F-box family protein with a domain of unknown function (DUF295)	1.31742	0.397719
orange1.1g018942m	AT5G62520.1	SRO5	similar to RCD one 5	1.31732	0.397609
orange1.1g009292m	AT2G46660.1	CYP78A6	cytochrome P450, family 78, subfamily A, polypeptide 6	1.3172	0.397473
orange1.1g022672m	AT1G68010.1	ATHPR1,HPR	hydroxypyruvate reductase	1.31717	0.397439
orange1.1g037039m	AT3G14470.1		NB-ARC domain-containing disease resistance protein	1.31697	0.397223
orange1.1g013753m	AT1G25530.1		Transmembrane amino acid transporter family protein	1.31693	0.397179
orange1.1g009768m	AT1G30320.1		Remorin family protein	1.3168	0.397036
orange1.1g002967m	AT5G02390.1		Protein of unknown function (DUF3741)	1.31672	0.396944
orange1.1g029280m	AT2G46680.1	ATHB-7,ATHB7,HB-7	homeobox 7	1.31668	0.396905
orange1.1g021595m	AT4G16740.1	ATTPS03,TPS03	terpene synthase 03	1.31667	0.39689
orange1.1g043482m	AT5G17280.1			1.31659	0.396811
orange1.1g008068m	AT2G46370.4	FIN219,JAR1	Auxin-responsive GH3 family protein	1.31658	0.396793
orange1.1g045741m	AT2G38465.1			1.31645	0.396657
orange1.1g037415m	AT3G47580.1		Leucine-rich repeat protein kinase family protein	1.31636	0.396549
orange1.1g014248m	AT1G71070.1		Core-2/I-branching beta-1,6-N-acetylglucosaminyltransferase family protein	1.31633	0.396522
orange1.1g016910m	AT5G05350.1		PLAC8 family protein	1.31629	0.396478
orange1.1g031959m	AT1G70410.1	ATBCA4,BCA4,CA4	beta carbonic anhydrase 4	1.31622	0.396403
orange1.1g011360m	AT2G31880.1	EVR,SOBIR1	Leucine-rich repeat protein kinase family protein	1.31603	0.396195
orange1.1g007462m	AT5G24470.1	APRR5,PRR5	pseudo-response regulator 5	1.31588	0.396028
orange1.1g012164m	AT4G18950.1		Integrin-linked protein kinase family	1.31583	0.395975
orange1.1g009344m	AT1G07710.1		Ankyrin repeat family protein	1.31556	0.395678
orange1.1g048582m	AT5G03795.1		Exostosin family protein	1.31538	0.395481
orange1.1g046292m	AT4G18550.1		alpha/beta-Hydrolases superfamily protein	1.31514	0.395217
orange1.1g025328m	AT1G44130.1		Eukaryotic aspartyl protease family protein	1.31501	0.395078
orange1.1g016347m	AT1G16670.1		Protein kinase superfamily protein	1.3147	0.394729
orange1.1g016799m	AT5G01990.1		Auxin efflux carrier family protein	1.31467	0.394703
orange1.1g002584m	AT1G21640.1	ATNADK2,NADK2	NAD kinase 2	1.31431	0.394305
orange1.1g011565m	AT2G48020.2		Major facilitator superfamily protein	1.31425	0.394244
orange1.1g007054m	AT3G60190.1	ADL1E,ADL4,ADLP2,DL1E,DRP1E,EDR3	DYNAMIN-like 1E	1.31418	0.394166
orange1.1g005426m	AT4G03560.1	ATCCH1,ATTPC1,FOU2,TPC1	two-pore channel 1	1.31417	0.394153
orange1.1g000266m	AT5G53460.2	GLT1	NADH-dependent glutamate synthase 1	1.31416	0.394137
orange1.1g041655m	AT2G31880.1	EVR,SOBIR1	Leucine-rich repeat protein kinase family protein	1.31411	0.394087
orange1.1g036624m	AT3G51550.1	FER	Malectin/receptor-like protein kinase family protein	1.3138	0.39375
orange1.1g036717m	AT1G07390.2	AtRLP1,RLP1	receptor like protein 1	1.3138	0.393745
orange1.1g009184m	AT3G06720.1	AIMP ALPHA,AT-IMP,ATKAP ALPHA,IMPA-1,IMPA1	importin alpha isoform 1	1.31378	0.393724
orange1.1g006623m	AT1G02205.2	CER1	Fatty acid hydroxylase superfamily	1.31376	0.393697
orange1.1g005839m	AT5G64170.2		dentin sialophosphoprotein-related	1.31364	0.393567
orange1.1g006590m	AT1G02205.2	CER1	Fatty acid hydroxylase superfamily	1.31356	0.393479
orange1.1g033105m	AT2G23200.1		Protein kinase superfamily protein	1.3134	0.393302
orange1.1g011192m	AT5G24470.1	APRR5,PRR5	pseudo-response regulator 5	1.31335	0.393251
orange1.1g028792m	AT1G02130.1	ARA-5,ARA5,ATRAB1B,ATRABD2A,RA-5,RABD2A	RAS 5	1.31305	0.392927
orange1.1g020199m	AT1G19670.1	ATCLH1,ATHCOR1,CLH1,CORI1	chlorophyllase 1	1.31305	0.39292
orange1.1g038321m	AT2G16250.1		Leucine-rich repeat protein kinase family protein	1.31259	0.392419
orange1.1g016422m	AT1G18740.1		Protein of unknown function (DUF793)	1.31241	0.392214
orange1.1g045372m	AT5G01210.1		HXXXD-type acyl-transferase family protein	1.31237	0.392179
orange1.1g026319m	AT5G42240.1	scpl42	serine carboxypeptidase-like 42	1.31216	0.391941
orange1.1g011091m	AT4G03560.1	ATCCH1,ATTPC1,FOU2,TPC1	two-pore channel 1	1.31213	0.391909
orange1.1g016586m	AT1G76490.1	HMG1,HMGR1	hydroxy methylglutaryl CoA reductase 1	1.31185	0.391605
orange1.1g007495m	AT5G58350.1	WNK4,ZIK2	with no lysine (K) kinase 4	1.31175	0.391492
orange1.1g029885m	AT5G47710.1		Calcium-dependent lipid-binding (CaLB domain) family protein	1.3115	0.391215
orange1.1g036172m	AT1G77280.1		Protein kinase protein with adenine nucleotide alpha hydrolases-like domain	1.31148	0.391199
orange1.1g009121m	AT5G18670.1	BAM9,BMY3	beta-amylase 3	1.31119	0.390876
orange1.1g016384m	AT4G31240.1		protein kinase C-like zinc finger protein	1.31108	0.390756
orange1.1g005027m	AT4G03560.1	ATCCH1,ATTPC1,FOU2,TPC1	two-pore channel 1	1.31106	0.390738
orange1.1g013279m	AT5G53450.1	ORG1	OBP3-responsive gene 1	1.31105	0.39072
orange1.1g026583m	AT1G02610.1		RING/FYVE/PHD zinc finger superfamily protein	1.31099	0.390656
orange1.1g016490m	AT3G02630.1		Plant stearoyl-acyl-carrier-protein desaturase family protein	1.31097	0.39064
orange1.1g034002m	AT2G25735.1			1.31067	0.390302
orange1.1g011017m	AT1G02205.2	CER1	Fatty acid hydroxylase superfamily	1.31062	0.390252
orange1.1g010665m	AT5G24470.1	APRR5,PRR5	pseudo-response regulator 5	1.31054	0.390166
orange1.1g011973m	AT1G02205.1	CER1	Fatty acid hydroxylase superfamily	1.31053	0.390152
orange1.1g039524m	AT3G13610.1		2-oxoglutarate (2OG) and Fe(II)-dependent oxygenase superfamily protein	1.31044	0.390055
orange1.1g003930m	AT3G53540.1			1.31036	0.389958
orange1.1g008465m	AT3G46510.1	ATPUB13,PUB13	plant U-box 13	1.31027	0.389863
orange1.1g003105m	AT5G04040.1	SDP1	Patatin-like phospholipase family protein	1.31016	0.389745
orange1.1g028037m	AT5G54840.2	ATSGP1,SGP1	Ras-related small GTP-binding family protein	1.31013	0.389707
orange1.1g047424m	AT1G70090.1	GATL9,LGT8	glucosyl transferase family 8	1.31002	0.38959
orange1.1g004951m	AT4G03560.1	ATCCH1,ATTPC1,FOU2,TPC1	two-pore channel 1	1.31001	0.38958
orange1.1g013013m	AT4G30340.1	ATDGK7,DGK7	diacylglycerol kinase 7	1.30975	0.389291
orange1.1g003369m	AT5G20730.2	ARF7,BIP,IAA21,IAA23,IAA25,MSG1,NPH4,TIR5	Transcriptional factor B3 family protein / auxin-responsive factor AUX/IAA-related	1.30974	0.389283
orange1.1g016873m	AT5G09220.1	AAP2	amino acid permease 2	1.30966	0.389188
orange1.1g032169m	AT1G21550.1		Calcium-binding EF-hand family protein	1.30952	0.389043
orange1.1g008157m	AT5G47780.1	GAUT4	galacturonosyltransferase 4	1.30949	0.389003
orange1.1g018367m	AT2G20900.1	ATDGK5,DGK5	diacylglycerol kinase 5	1.30946	0.388971
orange1.1g007892m	AT1G52290.1		Protein kinase superfamily protein	1.30899	0.38845
orange1.1g007890m	AT4G39830.1		Cupredoxin superfamily protein	1.30898	0.388448
orange1.1g009152m	AT5G05260.1	CYP79A2	cytochrome p450 79a2	1.30895	0.388407
orange1.1g022725m	AT4G10340.1	LHCB5	light harvesting complex of photosystem II 5	1.30893	0.388392
orange1.1g030826m	AT2G26560.1	PLA IIA,PLA2A,PLP2	phospholipase A 2A	1.30892	0.388378
orange1.1g005107m	AT4G03560.1	ATCCH1,ATTPC1,FOU2,TPC1	two-pore channel 1	1.30887	0.388318
orange1.1g011738m	AT1G11080.2	scpl31	serine carboxypeptidase-like 31	1.30885	0.388303
orange1.1g025718m	AT2G18950.1	ATHPT,HPT1,TPT1,VTE2	homogentisate phytyltransferase 1	1.30885	0.388298
orange1.1g017838m	AT1G06620.1		2-oxoglutarate (2OG) and Fe(II)-dependent oxygenase superfamily protein	1.3088	0.38824
orange1.1g005267m	AT1G71400.1	AtRLP12,RLP12	receptor like protein 12	1.30826	0.387652
orange1.1g013231m	AT3G51860.1	ATCAX3,ATHCX1,CAX1-LIKE,CAX3	cation exchanger 3	1.30824	0.387629
orange1.1g013214m	AT4G18950.1		Integrin-linked protein kinase family	1.30814	0.38752
orange1.1g001969m	AT5G20730.2	ARF7,BIP,IAA21,IAA23,IAA25,MSG1,NPH4,TIR5	Transcriptional factor B3 family protein / auxin-responsive factor AUX/IAA-related	1.30814	0.387514
orange1.1g033928m	AT1G79040.1	PSBR	photosystem II subunit R	1.30812	0.387493
orange1.1g007815m	AT2G46370.4	FIN219,JAR1	Auxin-responsive GH3 family protein	1.3081	0.387475
orange1.1g005301m	AT1G06150.1	EMB1444	basic helix-loop-helix (bHLH) DNA-binding superfamily protein	1.30805	0.387422
orange1.1g005952m	AT3G14075.2		Mono-/di-acylglycerol lipase, N-terminal;Lipase, class 3	1.30781	0.387156
orange1.1g006215m	AT5G47780.1	GAUT4	galacturonosyltransferase 4	1.30777	0.387114
orange1.1g022973m	AT2G01660.1	PDLP6	plasmodesmata-located protein 6	1.30775	0.38709
orange1.1g007475m	AT1G02205.2	CER1	Fatty acid hydroxylase superfamily	1.30775	0.387082
orange1.1g013951m	AT2G36780.1		UDP-Glycosyltransferase superfamily protein	1.30772	0.387054
orange1.1g000540m	AT1G15520.1	ABCG40,ATABCG40,ATPDR12,PDR12	pleiotropic drug resistance 12	1.30764	0.386968
orange1.1g033908m	AT4G15880.1	ATESD4,ESD4	Cysteine proteinases superfamily protein	1.30752	0.38683
orange1.1g006894m	AT1G02205.2	CER1	Fatty acid hydroxylase superfamily	1.30741	0.386709
orange1.1g007495m	AT5G58350.1	WNK4,ZIK2	with no lysine (K) kinase 4	1.30739	0.38669
orange1.1g024997m	AT1G34040.1		Pyridoxal phosphate (PLP)-dependent transferases superfamily protein	1.3073	0.386591
orange1.1g046326m	AT4G01070.1	GT72B1,UGT72B1	UDP-Glycosyltransferase superfamily protein	1.30717	0.386445
orange1.1g004548m	AT4G03560.1	ATCCH1,ATTPC1,FOU2,TPC1	two-pore channel 1	1.30714	0.386419
orange1.1g041021m	AT1G69550.1		disease resistance protein (TIR-NBS-LRR class)	1.3071	0.386372
orange1.1g017395m	AT5G41260.1		Protein kinase protein with tetratricopeptide repeat domain	1.30702	0.386277
orange1.1g041364m	AT1G03220.1		Eukaryotic aspartyl protease family protein	1.30688	0.386124
orange1.1g008779m	AT4G20820.1		FAD-binding Berberine family protein	1.30665	0.385872
orange1.1g036393m	AT3G61680.1		alpha/beta-Hydrolases superfamily protein	1.30661	0.385826
orange1.1g013924m	AT5G11580.1		Regulator of chromosome condensation (RCC1) family protein	1.30654	0.385755
orange1.1g012474m	AT3G11340.1		UDP-Glycosyltransferase superfamily protein	1.30649	0.385693
orange1.1g021280m	AT1G12740.1	CYP87A2	cytochrome P450, family 87, subfamily A, polypeptide 2	1.30644	0.385638
orange1.1g016365m	AT5G49610.1		F-box family protein	1.30644	0.385637
orange1.1g011764m	AT5G42240.1	scpl42	serine carboxypeptidase-like 42	1.30628	0.385463
orange1.1g020152m	AT1G78440.1	ATGA2OX1,GA2OX1	Arabidopsis thaliana gibberellin 2-oxidase 1	1.30626	0.385446
orange1.1g016134m	AT5G51980.1		Transducin/WD40 repeat-like superfamily protein	1.30624	0.385424
orange1.1g013487m	AT1G01140.1	CIPK9,PKS6,SnRK3.12	CBL-interacting protein kinase 9	1.30607	0.385232
orange1.1g012686m	AT1G14330.1		Galactose oxidase/kelch repeat superfamily protein	1.30596	0.385105
orange1.1g035300m	AT5G10695.1			1.30591	0.385057
orange1.1g005350m	AT4G03560.1	ATCCH1,ATTPC1,FOU2,TPC1	two-pore channel 1	1.30572	0.384848
orange1.1g044886m	AT1G60690.1		NAD(P)-linked oxidoreductase superfamily protein	1.30569	0.384815
orange1.1g039426m	AT4G16820.1	PLA-I{beta]2	alpha/beta-Hydrolases superfamily protein	1.30564	0.38476
orange1.1g010665m	AT5G24470.1	APRR5,PRR5	pseudo-response regulator 5	1.30538	0.384475
orange1.1g048001m	AT1G29951.1	CPuORF35	conserved peptide upstream open reading frame 35	1.30533	0.384411
orange1.1g025821m	AT4G18530.1		Protein of unknown function (DUF707)	1.30532	0.384408
orange1.1g025210m	AT5G14740.1	BETA CA2,CA18,CA2	carbonic anhydrase 2	1.30531	0.384392
orange1.1g012821m	AT5G12170.2	CLT3	CRT (chloroquine-resistance transporter)-like transporter 3	1.30525	0.384329
orange1.1g024329m	AT5G64240.2	AtMC3,MC3	metacaspase 3	1.30504	0.384092
orange1.1g011764m	AT5G42240.1	scpl42	serine carboxypeptidase-like 42	1.30482	0.383846
orange1.1g026480m	AT1G02610.1		RING/FYVE/PHD zinc finger superfamily protein	1.3048	0.383826
orange1.1g027012m	AT5G53310.1		myosin heavy chain-related	1.30479	0.383819
orange1.1g037043m	AT2G38695.1			1.30474	0.38376
orange1.1g043404m	AT4G16730.1	TPS02	terpene synthase 02	1.30463	0.383642
orange1.1g031270m	AT5G22300.1	AtNIT4,NIT4	nitrilase 4	1.30448	0.383475
orange1.1g013929m	AT2G02870.1		Galactose oxidase/kelch repeat superfamily protein	1.30432	0.383294
orange1.1g030404m	AT3G12630.1		A20/AN1-like zinc finger family protein	1.30418	0.383143
orange1.1g018190m	AT5G42240.1	scpl42	serine carboxypeptidase-like 42	1.30412	0.383077
orange1.1g037272m	AT1G76500.1	AHL29,SOB3	Predicted AT-hook DNA-binding family protein	1.30411	0.383062
orange1.1g032650m	AT1G13080.2	CYP71B2	cytochrome P450, family 71, subfamily B, polypeptide 2	1.30404	0.382986
orange1.1g009493m	AT1G02205.3	CER1	Fatty acid hydroxylase superfamily	1.30404	0.382985
orange1.1g000984m	AT1G02520.1	PGP11	P-glycoprotein 11	1.30397	0.382911
orange1.1g031101m	AT1G58420.1		Uncharacterised conserved protein UCP031279	1.30395	0.382884
orange1.1g007617m	AT5G63710.1		Leucine-rich repeat protein kinase family protein	1.30385	0.38278
orange1.1g048524m	AT5G56530.2		Protein of Unknown Function (DUF239)	1.30382	0.382744
orange1.1g019285m	AT2G32440.2	ATKAO2,CYP88A4,KAO2	ent-kaurenoic acid hydroxylase 2	1.30375	0.382667
orange1.1g048562m	AT2G15490.1	UGT73B4	UDP-glycosyltransferase 73B4	1.30372	0.382634
orange1.1g021176m	AT1G51760.1	IAR3,JR3	peptidase M20/M25/M40 family protein	1.30366	0.382566
orange1.1g012603m	AT2G24100.1			1.30361	0.382513
orange1.1g047276m	AT5G20050.1		Protein kinase superfamily protein	1.30352	0.382408
orange1.1g014330m	AT4G38250.1		Transmembrane amino acid transporter family protein	1.30346	0.382348
orange1.1g010507m	AT4G30340.1	ATDGK7,DGK7	diacylglycerol kinase 7	1.30326	0.382124
orange1.1g036624m	AT3G51550.1	FER	Malectin/receptor-like protein kinase family protein	1.30324	0.382105
orange1.1g006508m	AT3G23150.1	ETR2	Signal transduction histidine kinase, hybrid-type, ethylene sensor	1.30322	0.382082
orange1.1g003078m	AT2G37520.1		Acyl-CoA N-acyltransferase with RING/FYVE/PHD-type zinc finger domain	1.30291	0.381739
orange1.1g010382m	AT2G23150.1	ATNRAMP3,NRAMP3	natural resistance-associated macrophage protein 3	1.30252	0.381305
orange1.1g005542m	AT1G71400.1	AtRLP12,RLP12	receptor like protein 12	1.30246	0.381242
orange1.1g002397m	AT5G20730.2	ARF7,BIP,IAA21,IAA23,IAA25,MSG1,NPH4,TIR5	Transcriptional factor B3 family protein / auxin-responsive factor AUX/IAA-related	1.30239	0.381157
orange1.1g012467m	AT5G21105.1		Plant L-ascorbate oxidase	1.30232	0.381086
orange1.1g018682m	AT4G18950.1		Integrin-linked protein kinase family	1.30222	0.380978
orange1.1g039674m	AT2G01190.1		Octicosapeptide/Phox/Bem1p family protein	1.30217	0.380914
orange1.1g039409m	AT3G23240.1	ATERF1,ERF1	ethylene response factor 1	1.30204	0.380768
orange1.1g016195m	AT5G46390.1		Peptidase S41 family protein	1.30181	0.380518
orange1.1g012661m	AT2G24100.1			1.30179	0.380498
orange1.1g011863m	AT5G65380.1		MATE efflux family protein	1.30177	0.380478
orange1.1g001709m	AT3G07400.1		lipase class 3 family protein	1.30176	0.380466
orange1.1g032245m	AT1G52230.1	PSAH-2,PSAH2,PSI-H	photosystem I subunit H2	1.30172	0.380423
orange1.1g005443m	AT1G68690.1		Protein kinase superfamily protein	1.30169	0.380387
orange1.1g011675m	AT5G40390.1	SIP1	Raffinose synthase family protein	1.30166	0.380355
orange1.1g012678m	AT3G11340.1		UDP-Glycosyltransferase superfamily protein	1.30162	0.38031
orange1.1g034193m	AT1G32410.4		Vacuolar protein sorting 55 (VPS55) family protein	1.30153	0.380212
orange1.1g019819m	AT1G44130.1		Eukaryotic aspartyl protease family protein	1.30146	0.380125
orange1.1g010665m	AT5G24470.1	APRR5,PRR5	pseudo-response regulator 5	1.30145	0.380118
orange1.1g024628m	AT4G01700.1		Chitinase family protein	1.30144	0.380108
orange1.1g029247m	AT1G30070.1		SGS domain-containing protein	1.30138	0.380038
orange1.1g045109m	AT3G28850.1		Glutaredoxin family protein	1.30134	0.379995
orange1.1g038163m	AT1G07390.3	AtRLP1,RLP1	receptor like protein 1	1.30127	0.379925
orange1.1g037982m	AT1G47960.1	ATC/VIF1,C/VIF1	cell wall / vacuolar inhibitor of fructosidase 1	1.30126	0.379904
orange1.1g015118m	AT2G46370.4	FIN219,JAR1	Auxin-responsive GH3 family protein	1.30095	0.379567
orange1.1g003107m	AT5G20730.2	ARF7,BIP,IAA21,IAA23,IAA25,MSG1,NPH4,TIR5	Transcriptional factor B3 family protein / auxin-responsive factor AUX/IAA-related	1.30089	0.379502
orange1.1g021241m	AT2G37770.2		NAD(P)-linked oxidoreductase superfamily protein	1.30085	0.379452
orange1.1g025328m	AT1G44130.1		Eukaryotic aspartyl protease family protein	1.30082	0.379418
orange1.1g018375m	AT3G62860.1		alpha/beta-Hydrolases superfamily protein	1.30078	0.379377
orange1.1g039986m	AT5G65170.1		VQ motif-containing protein	1.30078	0.379375
orange1.1g043725m	AT1G75590.1		SAUR-like auxin-responsive protein family	1.30067	0.37926
orange1.1g001899m	AT1G21640.1	ATNADK2,NADK2	NAD kinase 2	1.30065	0.379231
orange1.1g023589m	AT1G70410.2	ATBCA4,BCA4,CA4	beta carbonic anhydrase 4	1.30058	0.379158
orange1.1g014851m	AT5G18470.1		Curculin-like (mannose-binding) lectin family protein	1.30056	0.379134
orange1.1g046829m	AT3G03520.1	NPC3	non-specific phospholipase C3	1.30055	0.379121
orange1.1g025851m	AT1G27450.1	APT1,ATAPT1	adenine phosphoribosyl transferase 1	1.30054	0.379114
orange1.1g036112m	AT5G20820.1		SAUR-like auxin-responsive protein family	1.30052	0.379093
orange1.1g020802m	AT4G18550.1		alpha/beta-Hydrolases superfamily protein	1.30043	0.378991
orange1.1g029381m	AT2G22880.1		VQ motif-containing protein	1.3004	0.378956
orange1.1g029557m	AT3G06760.1		Drought-responsive family protein	1.30036	0.378913
orange1.1g004951m	AT4G03560.1	ATCCH1,ATTPC1,FOU2,TPC1	two-pore channel 1	1.30032	0.378871
orange1.1g018612m	AT3G63470.1	scpl40	serine carboxypeptidase-like 40	1.3003	0.37884
orange1.1g019786m	AT5G46110.1	APE2,TPT	Glucose-6-phosphate/phosphate translocator-related	1.30029	0.378837
orange1.1g016733m	AT4G33920.1		Protein phosphatase 2C family protein	1.3	0.378511
orange1.1g028712m	AT3G20600.1	NDR1	Late embryogenesis abundant (LEA) hydroxyproline-rich glycoprotein family	1.29977	0.37826
orange1.1g011044m	AT3G47570.1		Leucine-rich repeat protein kinase family protein	1.29972	0.378201
orange1.1g012245m	AT3G53830.1		Regulator of chromosome condensation (RCC1) family protein	1.29967	0.37815
orange1.1g026212m	AT3G47640.3	PYE	basic helix-loop-helix (bHLH) DNA-binding superfamily protein	1.29959	0.378053
orange1.1g023281m	AT4G26850.1	VTC2	mannose-1-phosphate guanylyltransferase (GDP)s;GDP-galactose:mannose-1-phosphate guanylyltransferases;GDP-galactose:glucose-1-phosphate guanylyltransferases;GDP-galactose:myoinositol-1-phosphate guanylyltransferases;glucose-1-phosphate guanylyltransferase	1.29936	0.377802
orange1.1g033294m	AT3G52070.1			1.29933	0.377771
orange1.1g013391m	AT5G23860.1	TUB8	tubulin beta 8	1.29913	0.377546
orange1.1g035758m	AT1G12220.2	RPS5	Disease resistance protein (CC-NBS-LRR class) family	1.29871	0.377084
orange1.1g022356m	AT2G37390.1		Chloroplast-targeted copper chaperone protein	1.29867	0.377032
orange1.1g023549m	AT1G35190.1		2-oxoglutarate (2OG) and Fe(II)-dependent oxygenase superfamily protein	1.29858	0.376932
orange1.1g038413m	AT1G75280.1		NmrA-like negative transcriptional regulator family protein	1.29847	0.376817
orange1.1g032514m	AT2G24860.1		DnaJ/Hsp40 cysteine-rich domain superfamily protein	1.29838	0.376717
orange1.1g023353m	AT3G15820.1	ROD1	phosphatidic acid phosphatase-related / PAP2-related	1.29836	0.376695
orange1.1g017172m	AT1G02205.1	CER1	Fatty acid hydroxylase superfamily	1.29827	0.376586
orange1.1g029772m	AT4G33580.1	ATBCA5,BCA5	beta carbonic anhydrase 5	1.29796	0.376246
orange1.1g033766m	AT3G57810.3		Cysteine proteinases superfamily protein	1.29786	0.376136
orange1.1g010280m	AT1G30320.1		Remorin family protein	1.29758	0.375823
orange1.1g028792m	AT1G02130.1	ARA-5,ARA5,ATRAB1B,ATRABD2A,RA-5,RABD2A	RAS 5	1.29755	0.375793
orange1.1g005923m	AT2G33580.1		Protein kinase superfamily protein	1.29734	0.375552
orange1.1g003966m	AT3G27170.1	ATCLC-B,CLC-B	chloride channel B	1.29733	0.375547
orange1.1g003597m	AT4G20400.1	JMJ14,PKDM7B	JUMONJI 14	1.29727	0.375475
orange1.1g043344m	AT2G32100.1	ATOFP16,OFP16	ovate family protein 16	1.29724	0.375448
orange1.1g003786m	AT4G27290.1		S-locus lectin protein kinase family protein	1.2971	0.375289
orange1.1g004995m	AT4G03560.1	ATCCH1,ATTPC1,FOU2,TPC1	two-pore channel 1	1.29702	0.375206
orange1.1g023589m	AT1G70410.2	ATBCA4,BCA4,CA4	beta carbonic anhydrase 4	1.29697	0.375146
orange1.1g035437m	AT3G05890.1	RCI2B	Low temperature and salt responsive protein family	1.29691	0.375078
orange1.1g012362m	AT2G27920.1	SCPL51	serine carboxypeptidase-like 51	1.29688	0.375044
orange1.1g032972m	AT4G02620.1		vacuolar ATPase subunit F family protein	1.29674	0.374886
orange1.1g016270m	AT1G12990.1		beta-1,4-N-acetylglucosaminyltransferase family protein	1.29656	0.374693
orange1.1g029141m	AT1G27450.1	APT1,ATAPT1	adenine phosphoribosyl transferase 1	1.29635	0.374451
orange1.1g018558m	AT3G27970.1		Exonuclease family protein	1.29634	0.374442
orange1.1g010507m	AT4G30340.1	ATDGK7,DGK7	diacylglycerol kinase 7	1.2963	0.3744
orange1.1g012409m	AT2G46370.4	FIN219,JAR1	Auxin-responsive GH3 family protein	1.29596	0.37402
orange1.1g019778m	AT1G35190.1		2-oxoglutarate (2OG) and Fe(II)-dependent oxygenase superfamily protein	1.2957	0.373735
orange1.1g016583m	AT2G17760.1		Eukaryotic aspartyl protease family protein	1.29563	0.373652
orange1.1g017013m	AT5G24470.1	APRR5,PRR5	pseudo-response regulator 5	1.29562	0.373638
orange1.1g025328m	AT1G44130.1		Eukaryotic aspartyl protease family protein	1.29528	0.373259
orange1.1g014616m	AT2G43330.1	ATINT1,INT1	inositol transporter 1	1.29518	0.373147
orange1.1g011933m	AT1G76490.1	HMG1,HMGR1	hydroxy methylglutaryl CoA reductase 1	1.29515	0.373116
orange1.1g009555m	AT2G31210.1		basic helix-loop-helix (bHLH) DNA-binding superfamily protein	1.29514	0.373111
orange1.1g001709m	AT3G07400.1		lipase class 3 family protein	1.29495	0.372901
orange1.1g025735m	AT1G74950.1	JAZ2,TIFY10B	TIFY domain/Divergent CCT motif family protein	1.29488	0.372821
orange1.1g020123m	AT5G57690.1	ATDGK4,DGK4	diacylglycerol kinase 4	1.29485	0.372788
orange1.1g012756m	AT4G18020.1	APRR2,PRR2	CheY-like two-component responsive regulator family protein	1.29485	0.37278
orange1.1g020603m	AT1G25340.1	AtMYB116,MYB116	myb domain protein 116	1.29479	0.372723
orange1.1g004548m	AT4G03560.1	ATCCH1,ATTPC1,FOU2,TPC1	two-pore channel 1	1.29476	0.372687
orange1.1g024640m	AT5G15800.1	AGL2,SEP1	K-box region and MADS-box transcription factor family protein	1.29472	0.372642
orange1.1g002397m	AT5G20730.2	ARF7,BIP,IAA21,IAA23,IAA25,MSG1,NPH4,TIR5	Transcriptional factor B3 family protein / auxin-responsive factor AUX/IAA-related	1.29472	0.372639
orange1.1g005027m	AT4G03560.1	ATCCH1,ATTPC1,FOU2,TPC1	two-pore channel 1	1.29463	0.372541
orange1.1g044828m	AT5G57390.1	AIL5,CHO1,EMK	AINTEGUMENTA-like 5	1.29457	0.372473
orange1.1g006604m	AT5G64170.2		dentin sialophosphoprotein-related	1.29418	0.372035
orange1.1g008086m	AT5G18670.1	BAM9,BMY3	beta-amylase 3	1.29417	0.372032
orange1.1g002525m	AT5G47910.1	ATRBOHD,RBOHD	respiratory burst oxidase homologue D	1.29402	0.371857
orange1.1g024547m	AT5G23280.1		TCP family transcription factor	1.29395	0.371785
orange1.1g028412m	AT1G70410.1	ATBCA4,BCA4,CA4	beta carbonic anhydrase 4	1.29395	0.371783
orange1.1g015052m	AT2G46370.4	FIN219,JAR1	Auxin-responsive GH3 family protein	1.29384	0.371658
orange1.1g046878m	AT1G75280.1		NmrA-like negative transcriptional regulator family protein	1.29368	0.371476
orange1.1g033085m	AT1G63855.3		Putative methyltransferase family protein	1.29348	0.371254
orange1.1g002725m	AT1G21640.1	ATNADK2,NADK2	NAD kinase 2	1.29344	0.371215
orange1.1g017816m	AT3G21420.1		2-oxoglutarate (2OG) and Fe(II)-dependent oxygenase superfamily protein	1.29344	0.371214
orange1.1g016819m	AT4G33920.1		Protein phosphatase 2C family protein	1.29342	0.371192
orange1.1g019887m	AT3G16770.1	ATEBP,EBP,ERF72,RAP2.3	ethylene-responsive element binding protein	1.29339	0.371153
orange1.1g006684m	AT4G13550.1		triglyceride lipases;triglyceride lipases	1.29329	0.371046
orange1.1g028504m	AT2G18950.1	ATHPT,HPT1,TPT1,VTE2	homogentisate phytyltransferase 1	1.29297	0.370691
orange1.1g007475m	AT1G02205.2	CER1	Fatty acid hydroxylase superfamily	1.2929	0.370608
orange1.1g043725m	AT1G75590.1		SAUR-like auxin-responsive protein family	1.29286	0.370564
orange1.1g035557m	AT2G31790.1		UDP-Glycosyltransferase superfamily protein	1.29257	0.370242
orange1.1g011840m	AT4G30340.1	ATDGK7,DGK7	diacylglycerol kinase 7	1.29228	0.369914
orange1.1g028514m	AT1G63855.3		Putative methyltransferase family protein	1.29223	0.369865
orange1.1g046829m	AT3G03520.1	NPC3	non-specific phospholipase C3	1.2922	0.369833
orange1.1g001969m	AT5G20730.2	ARF7,BIP,IAA21,IAA23,IAA25,MSG1,NPH4,TIR5	Transcriptional factor B3 family protein / auxin-responsive factor AUX/IAA-related	1.29216	0.369783
orange1.1g024521m	AT5G42240.1	scpl42	serine carboxypeptidase-like 42	1.29213	0.369749
orange1.1g003882m	AT5G06850.1		C2 calcium/lipid-binding plant phosphoribosyltransferase family protein	1.29188	0.369475
orange1.1g006623m	AT1G02205.2	CER1	Fatty acid hydroxylase superfamily	1.29184	0.36943
orange1.1g018340m	AT3G50780.1			1.29182	0.369408
orange1.1g030813m	AT2G26560.1	PLA IIA,PLA2A,PLP2	phospholipase A 2A	1.29181	0.369395
orange1.1g004667m	AT4G03560.1	ATCCH1,ATTPC1,FOU2,TPC1	two-pore channel 1	1.29174	0.369311
orange1.1g028420m	AT4G31940.1	CYP82C4	cytochrome P450, family 82, subfamily C, polypeptide 4	1.29174	0.36931
orange1.1g025223m	AT3G11170.1	FAD7,FADD	fatty acid desaturase 7	1.29168	0.369248
orange1.1g037091m	AT2G18950.1	ATHPT,HPT1,TPT1,VTE2	homogentisate phytyltransferase 1	1.29156	0.369117
orange1.1g027567m	AT3G53490.1			1.29155	0.369104
orange1.1g036811m	AT4G22600.1			1.29146	0.369002
orange1.1g001378m	AT1G10170.1	ATNFXL1,NFXL1	NF-X-like 1	1.29137	0.3689
orange1.1g037829m	AT1G34300.1		lectin protein kinase family protein	1.29132	0.36885
orange1.1g042821m	AT2G24210.1	TPS10	terpene synthase 10	1.29128	0.368806
orange1.1g027720m	AT1G04760.1	ATVAMP726,VAMP726	vesicle-associated membrane protein 726	1.29097	0.368458
orange1.1g024953m	AT2G01290.1	RPI2	ribose-5-phosphate isomerase 2	1.2907	0.368151
orange1.1g030591m	AT5G52020.1		Integrase-type DNA-binding superfamily protein	1.29037	0.36778
orange1.1g030813m	AT2G26560.1	PLA IIA,PLA2A,PLP2	phospholipase A 2A	1.29023	0.367629
orange1.1g024953m	AT2G01290.1	RPI2	ribose-5-phosphate isomerase 2	1.29005	0.367432
orange1.1g041027m	AT1G51355.1			1.28993	0.367293
orange1.1g030815m	AT2G23620.1	ATMES1,MES1	methyl esterase 1	1.28993	0.36729
orange1.1g033951m	AT2G06050.2	DDE1,OPR3	oxophytodienoate-reductase 3	1.28992	0.367279
orange1.1g025252m	AT2G47140.1		NAD(P)-binding Rossmann-fold superfamily protein	1.28983	0.367182
orange1.1g014185m	AT1G44130.1		Eukaryotic aspartyl protease family protein	1.28979	0.367132
orange1.1g011519m	AT1G63500.1		Protein kinase protein with tetratricopeptide repeat domain	1.28966	0.366987
orange1.1g038880m	AT3G02630.1		Plant stearoyl-acyl-carrier-protein desaturase family protein	1.28961	0.36694
orange1.1g009844m	AT4G31940.1	CYP82C4	cytochrome P450, family 82, subfamily C, polypeptide 4	1.28954	0.366853
orange1.1g014611m	AT3G03310.1	ATLCAT3,LCAT3	lecithin:cholesterol acyltransferase 3	1.28931	0.366601
orange1.1g044780m	AT5G01750.2		Protein of unknown function (DUF567)	1.28915	0.366424
orange1.1g006607m	AT1G02205.2	CER1	Fatty acid hydroxylase superfamily	1.28898	0.366227
orange1.1g046796m	AT2G48020.2		Major facilitator superfamily protein	1.28884	0.366076
orange1.1g007815m	AT2G46370.4	FIN219,JAR1	Auxin-responsive GH3 family protein	1.28874	0.365958
orange1.1g026274m	AT1G63855.3		Putative methyltransferase family protein	1.28866	0.365874
orange1.1g012409m	AT2G46370.4	FIN219,JAR1	Auxin-responsive GH3 family protein	1.2885	0.365698
orange1.1g028792m	AT1G02130.1	ARA-5,ARA5,ATRAB1B,ATRABD2A,RA-5,RABD2A	RAS 5	1.2885	0.365693
orange1.1g015809m	AT5G18670.1	BAM9,BMY3	beta-amylase 3	1.28849	0.365684
orange1.1g009448m	AT1G30320.1		Remorin family protein	1.28837	0.365547
orange1.1g004995m	AT4G03560.1	ATCCH1,ATTPC1,FOU2,TPC1	two-pore channel 1	1.28836	0.365536
orange1.1g007892m	AT1G52290.1		Protein kinase superfamily protein	1.2882	0.365351
orange1.1g031854m	AT4G00100.1	ATRPS13A,PFL2,RPS13,RPS13A	ribosomal protein S13A	1.28769	0.364788
orange1.1g026111m	AT5G01750.2		Protein of unknown function (DUF567)	1.28762	0.364709
orange1.1g004667m	AT4G03560.1	ATCCH1,ATTPC1,FOU2,TPC1	two-pore channel 1	1.28753	0.364608
orange1.1g030762m	AT1G51200.2		A20/AN1-like zinc finger family protein	1.28728	0.364325
orange1.1g023549m	AT1G35190.1		2-oxoglutarate (2OG) and Fe(II)-dependent oxygenase superfamily protein	1.28718	0.36421
orange1.1g042091m	AT3G21180.1	ACA9,ATACA9	autoinhibited Ca(2+)-ATPase 9	1.2871	0.364119
orange1.1g011840m	AT4G30340.1	ATDGK7,DGK7	diacylglycerol kinase 7	1.28705	0.364066
orange1.1g008967m	AT5G56960.1		basic helix-loop-helix (bHLH) DNA-binding family protein	1.28701	0.364024
orange1.1g041632m	AT3G47570.1		Leucine-rich repeat protein kinase family protein	1.28698	0.363984
orange1.1g005426m	AT4G03560.1	ATCCH1,ATTPC1,FOU2,TPC1	two-pore channel 1	1.28694	0.363947
orange1.1g009251m	AT5G46250.1		RNA-binding protein	1.28676	0.363739
orange1.1g011675m	AT5G40390.1	SIP1	Raffinose synthase family protein	1.28659	0.363549
orange1.1g011578m	AT3G24530.1		AAA-type ATPase family protein / ankyrin repeat family protein	1.28625	0.363169
orange1.1g017895m	AT5G24110.1	ATWRKY30,WRKY30	WRKY DNA-binding protein 30	1.28622	0.363143
orange1.1g016514m	AT2G33150.1	KAT2,PED1,PKT3	peroxisomal 3-ketoacyl-CoA thiolase 3	1.28599	0.36288
orange1.1g025221m	AT3G46130.1	ATMYB48,ATMYB48-1,ATMYB48-2,ATMYB48-3,MYB48	myb domain protein 48	1.28597	0.362856
orange1.1g002839m	AT1G55020.1	ATLOX1,LOX1	lipoxygenase 1	1.28595	0.362833
orange1.1g014343m	AT1G75130.1	CYP721A1	cytochrome P450, family 721, subfamily A, polypeptide 1	1.28582	0.362687
orange1.1g007688m	AT1G17420.1	LOX3	lipoxygenase 3	1.28575	0.362608
orange1.1g023925m	AT1G25530.1		Transmembrane amino acid transporter family protein	1.28547	0.362291
orange1.1g002281m	AT1G21640.1	ATNADK2,NADK2	NAD kinase 2	1.2854	0.362218
orange1.1g021510m	AT4G26090.1	RPS2	NB-ARC domain-containing disease resistance protein	1.28538	0.3622
orange1.1g001614m	AT1G45160.2		Protein kinase superfamily protein	1.28534	0.362149
orange1.1g005621m	AT3G55550.1		Concanavalin A-like lectin protein kinase family protein	1.28528	0.362084
orange1.1g045960m	AT5G66430.1		S-adenosyl-L-methionine-dependent methyltransferases superfamily protein	1.28522	0.362011
orange1.1g044175m	AT1G59740.1		Major facilitator superfamily protein	1.28519	0.361981
orange1.1g009137m	AT2G03220.1	ATFT1,ATFUT1,FT1,MUR2	fucosyltransferase 1	1.28514	0.36193
orange1.1g007969m	AT4G23180.1	CRK10,RLK4	cysteine-rich RLK (RECEPTOR-like protein kinase) 10	1.28512	0.361907
orange1.1g016233m	AT3G20410.1	CPK9	calmodulin-domain protein kinase 9	1.28509	0.361867
orange1.1g005545m	AT3G25620.2		ABC-2 type transporter family protein	1.28492	0.361681
orange1.1g028096m	AT3G01360.1		Family of unknown function (DUF716)	1.28465	0.361377
orange1.1g013244m	AT5G24470.1	APRR5,PRR5	pseudo-response regulator 5	1.2843	0.360985
orange1.1g028071m	AT3G54200.1		Late embryogenesis abundant (LEA) hydroxyproline-rich glycoprotein family	1.28429	0.360975
orange1.1g014625m	AT3G23510.1		Cyclopropane-fatty-acyl-phospholipid synthase	1.28423	0.360903
orange1.1g008351m	AT3G09220.1	LAC7	laccase 7	1.28421	0.360879
orange1.1g029836m	AT4G34050.1	CCoAOMT1	S-adenosyl-L-methionine-dependent methyltransferases superfamily protein	1.28413	0.360797
orange1.1g019141m	AT2G42005.1		Transmembrane amino acid transporter family protein	1.2841	0.360756
orange1.1g020291m	AT3G56400.1	ATWRKY70,WRKY70	WRKY DNA-binding protein 70	1.28398	0.360617
orange1.1g021708m	AT1G53820.1		RING/U-box superfamily protein	1.28393	0.360564
orange1.1g005516m	AT3G21320.1			1.28385	0.360471
orange1.1g020899m	AT4G37370.1	CYP81D8	cytochrome P450, family 81, subfamily D, polypeptide 8	1.28366	0.360259
orange1.1g008677m	AT5G10650.2		RING/U-box superfamily protein	1.2834	0.359972
orange1.1g019720m	AT5G55970.1		RING/U-box superfamily protein	1.28334	0.359902
orange1.1g031959m	AT1G70410.1	ATBCA4,BCA4,CA4	beta carbonic anhydrase 4	1.28326	0.359816
orange1.1g001156m	AT5G07740.1		actin binding	1.28306	0.359589
orange1.1g014185m	AT1G44130.1		Eukaryotic aspartyl protease family protein	1.28298	0.359495
orange1.1g012181m	AT1G02850.2	BGLU11	beta glucosidase 11	1.28276	0.359251
orange1.1g004483m	AT2G25930.1	ELF3,PYK20	hydroxyproline-rich glycoprotein family protein	1.28275	0.359237
orange1.1g025665m	AT5G57150.1		basic helix-loop-helix (bHLH) DNA-binding superfamily protein	1.28252	0.358986
orange1.1g023916m	AT1G31300.2		TRAM, LAG1 and CLN8 (TLC) lipid-sensing domain containing protein	1.28228	0.358706
orange1.1g023369m	AT1G74950.1	JAZ2,TIFY10B	TIFY domain/Divergent CCT motif family protein	1.28224	0.358666
orange1.1g006513m	AT3G23150.1	ETR2	Signal transduction histidine kinase, hybrid-type, ethylene sensor	1.28218	0.3586
orange1.1g022498m	AT3G61060.1	AtPP2-A13,PP2-A13	phloem protein 2-A13	1.28214	0.358558
orange1.1g006994m	AT3G25810.1		Terpenoid cyclases/Protein prenyltransferases superfamily protein	1.28203	0.358434
orange1.1g021241m	AT2G37770.2		NAD(P)-linked oxidoreductase superfamily protein	1.28203	0.358427
orange1.1g017989m	AT2G38170.1	ATCAX1,CAX1,RCI4	cation exchanger 1	1.28192	0.358303
orange1.1g013076m	AT1G51760.1	IAR3,JR3	peptidase M20/M25/M40 family protein	1.28182	0.35819
orange1.1g013344m	AT2G33150.1	KAT2,PED1,PKT3	peroxisomal 3-ketoacyl-CoA thiolase 3	1.28175	0.358116
orange1.1g032322m	AT2G45820.1		Remorin family protein	1.28169	0.358052
orange1.1g012188m	AT4G24140.1		alpha/beta-Hydrolases superfamily protein	1.28169	0.358045
orange1.1g017629m	AT3G06483.1	ATPDHK,PDK	pyruvate dehydrogenase kinase	1.28152	0.357856
orange1.1g011192m	AT5G24470.1	APRR5,PRR5	pseudo-response regulator 5	1.28146	0.357786
orange1.1g013487m	AT1G01140.1	CIPK9,PKS6,SnRK3.12	CBL-interacting protein kinase 9	1.28122	0.357524
orange1.1g034767m	AT5G18150.1		Methyltransferase-related protein	1.28104	0.357313
orange1.1g030813m	AT2G26560.1	PLA IIA,PLA2A,PLP2	phospholipase A 2A	1.28087	0.357127
orange1.1g002711m	AT1G09090.2	ATRBOHB,ATRBOHB-BETA,RBOHB	respiratory burst oxidase homolog B	1.28085	0.357104
orange1.1g005700m	AT4G07960.1	ATCSLC12,CSLC12	Cellulose-synthase-like C12	1.28084	0.357089
orange1.1g009864m	AT4G12320.1	CYP706A6	cytochrome P450, family 706, subfamily A, polypeptide 6	1.28067	0.356894
orange1.1g001703m	AT5G50170.1		C2 calcium/lipid-binding and GRAM domain containing protein	1.28062	0.356838
orange1.1g005756m	AT1G07630.1	PLL5	pol-like 5	1.28035	0.356542
orange1.1g022493m	AT5G27930.1		Protein phosphatase 2C family protein	1.28035	0.356541
orange1.1g026974m	AT4G36740.1	ATHB40,HB-5,HB40	homeobox protein 40	1.2802	0.356374
orange1.1g007515m	AT1G10340.1		Ankyrin repeat family protein	1.28017	0.356336
orange1.1g031202m	AT3G03270.2		Adenine nucleotide alpha hydrolases-like superfamily protein	1.28016	0.356328
orange1.1g028315m	AT5G03530.1	ATRAB,ATRAB ALPHA,ATRAB18B,ATRABC2A,RABC2A	RAB GTPase homolog C2A	1.28006	0.356208
orange1.1g015633m	AT5G27930.2		Protein phosphatase 2C family protein	1.27991	0.356041
orange1.1g029186m	AT5G50760.1		SAUR-like auxin-responsive protein family	1.27989	0.356024
orange1.1g009984m	AT4G33050.3	EDA39	calmodulin-binding family protein	1.27981	0.355931
orange1.1g018190m	AT5G42240.1	scpl42	serine carboxypeptidase-like 42	1.27975	0.355863
orange1.1g019072m	AT5G03990.1			1.27975	0.355859
orange1.1g007558m	AT2G14960.1	GH3.1	Auxin-responsive GH3 family protein	1.27966	0.355758
orange1.1g042523m	AT1G80100.1	AHP6,HP6	histidine phosphotransfer protein 6	1.27959	0.355676
orange1.1g014047m	AT1G80530.1		Major facilitator superfamily protein	1.27958	0.355666
orange1.1g012843m	AT1G05160.1	ATKAO1,CYP88A3,KAO1	cytochrome P450, family 88, subfamily A, polypeptide 3	1.2795	0.355582
orange1.1g046882m	AT2G34500.1	CYP710A1	cytochrome P450, family 710, subfamily A, polypeptide 1	1.27928	0.355337
orange1.1g023372m	AT4G10340.1	LHCB5	light harvesting complex of photosystem II 5	1.27922	0.35526
orange1.1g039165m	AT3G24180.2		Beta-glucosidase, GBA2 type family protein	1.27919	0.35523
orange1.1g023673m	AT1G70410.2	ATBCA4,BCA4,CA4	beta carbonic anhydrase 4	1.27906	0.355083
orange1.1g016555m	AT2G46270.1	GBF3	G-box binding factor 3	1.279	0.355013
orange1.1g010872m	AT1G34630.1			1.27876	0.354749
orange1.1g013266m	AT2G38470.1	ATWRKY33,WRKY33	WRKY DNA-binding protein 33	1.27852	0.354476
orange1.1g011017m	AT1G02205.2	CER1	Fatty acid hydroxylase superfamily	1.27851	0.354458
orange1.1g034275m	AT5G61220.1		LYR family of Fe/S cluster biogenesis protein	1.27817	0.354081
orange1.1g006684m	AT4G13550.1		triglyceride lipases;triglyceride lipases	1.27796	0.353838
orange1.1g007179m	AT5G47910.1	ATRBOHD,RBOHD	respiratory burst oxidase homologue D	1.27793	0.35381
orange1.1g026708m	AT4G26080.1	ABI1,AtABI1	Protein phosphatase 2C family protein	1.27791	0.35379
orange1.1g047424m	AT1G70090.1	GATL9,LGT8	glucosyl transferase family 8	1.27788	0.353747
orange1.1g044899m	AT5G56750.1	NDL1	N-MYC downregulated-like 1	1.27787	0.353742
orange1.1g025210m	AT5G14740.1	BETA CA2,CA18,CA2	carbonic anhydrase 2	1.27783	0.353693
orange1.1g022190m	AT1G21050.1		Protein of unknown function, DUF617	1.27773	0.353584
orange1.1g000529m	AT1G15520.1	ABCG40,ATABCG40,ATPDR12,PDR12	pleiotropic drug resistance 12	1.27758	0.353416
orange1.1g007197m	AT2G20370.1	KAM1,MUR3	Exostosin family protein	1.27756	0.353393
orange1.1g032473m	AT1G48830.2		Ribosomal protein S7e family protein	1.27753	0.353358
orange1.1g023589m	AT1G70410.2	ATBCA4,BCA4,CA4	beta carbonic anhydrase 4	1.27748	0.353296
orange1.1g039165m	AT3G24180.2		Beta-glucosidase, GBA2 type family protein	1.27737	0.353176
orange1.1g017049m	AT1G44130.1		Eukaryotic aspartyl protease family protein	1.27718	0.352962
orange1.1g021444m	AT1G70170.1	MMP	matrix metalloproteinase	1.27709	0.352865
orange1.1g021444m	AT1G70170.1	MMP	matrix metalloproteinase	1.27701	0.352775
[truncated: 10,793 more rows]

## Sheet: DeoGLc+IAc
Supplementary Table S3. Changes in transcript levels of DEGs (FDR < 0.01) regulated by DeOGlc+IAc with respect to their control
non-treated fruits. FC: Fold change; logFC: Fold change in expression shown as log2FC
GeneName	TAIR10names	TAIR10symbol	TAIR10defline	FC	logFC
orange1.1g000002m	AT1G67120.1		ATPases;nucleotide binding;ATP binding;nucleoside-triphosphatases;transcription factor binding	-1.16272	-0.217506
orange1.1g024749m	AT2G29420.1	ATGSTU7,GST25,GSTU7	glutathione S-transferase tau 7	-34.2483	-5.09796
orange1.1g023929m	AT2G29420.1	ATGSTU7,GST25,GSTU7	glutathione S-transferase tau 7	-34.1139	-5.09229
orange1.1g020545m	AT1G07750.1		RmlC-like cupins superfamily protein	-33.499	-5.06605
orange1.1g033647m	AT5G54160.1	ATOMT1,OMT1	O-methyltransferase 1	-21.7234	-4.44118
orange1.1g018077m	AT3G13610.1		2-oxoglutarate (2OG) and Fe(II)-dependent oxygenase superfamily protein	-20.2922	-4.34285
orange1.1g048707m	AT5G54160.1	ATOMT1,OMT1	O-methyltransferase 1	-17.2855	-4.11149
orange1.1g026037m	AT1G20030.2		Pathogenesis-related thaumatin superfamily protein	-16.8044	-4.07076
orange1.1g032956m	AT2G18660.1	PNP-A	plant natriuretic peptide A	-16.7926	-4.06975
orange1.1g004023m	AT4G13420.1	ATHAK5,HAK5	high affinity K+ transporter 5	-16.3264	-4.02913
orange1.1g043449m	AT5G54160.1	ATOMT1,OMT1	O-methyltransferase 1	-16.0789	-4.00709
orange1.1g023069m	AT4G00430.1	PIP1;4,PIP1E,TMP-C	plasma membrane intrinsic protein 1;4	-14.4467	-3.85267
orange1.1g019014m	AT3G57240.1	BG3	beta-1,3-glucanase 3	-13.3333	-3.73696
orange1.1g044722m	AT5G06800.1		myb-like HTH transcriptional regulator family protein	-12.6873	-3.66531
orange1.1g017934m	AT5G05600.1		2-oxoglutarate (2OG) and Fe(II)-dependent oxygenase superfamily protein	-12.4789	-3.64142
orange1.1g010441m	AT2G45220.1		Plant invertase/pectin methylesterase inhibitor superfamily	-12.4442	-3.6374
orange1.1g017514m	AT3G11480.1	ATBSMT1,BSMT1	S-adenosyl-L-methionine-dependent methyltransferases superfamily protein	-12.2465	-3.6143
orange1.1g007889m	AT1G61680.1	ATTPS14,TPS14	terpene synthase 14	-11.6688	-3.54458
orange1.1g048392m	AT4G20820.1		FAD-binding Berberine family protein	-11.0458	-3.46543
orange1.1g036388m	AT2G29350.2	SAG13	senescence-associated gene 13	-11.0393	-3.46458
orange1.1g017733m	AT1G76690.1	ATOPR2,OPR2	12-oxophytodienoate reductase 2	-10.9166	-3.44845
orange1.1g018892m	AT3G11480.1	ATBSMT1,BSMT1	S-adenosyl-L-methionine-dependent methyltransferases superfamily protein	-10.6371	-3.41104
orange1.1g042510m	AT5G04010.1		F-box family protein	-10.4924	-3.39127
orange1.1g044458m	AT5G54160.1	ATOMT1,OMT1	O-methyltransferase 1	-10.488	-3.39067
orange1.1g027726m	AT1G17180.1	ATGSTU25,GSTU25	glutathione S-transferase TAU 25	-10.2356	-3.35552
orange1.1g022643m	AT2G18950.1	ATHPT,HPT1,TPT1,VTE2	homogentisate phytyltransferase 1	-9.09666	-3.18534
orange1.1g029827m	AT5G52390.1		PAR1 protein	-9.05824	-3.17923
orange1.1g045590m	AT1G09155.1	AtPP2-B15,PP2-B15	phloem protein 2-B15	-9.03009	-3.17474
orange1.1g024316m	AT2G23620.1	ATMES1,MES1	methyl esterase 1	-8.9596	-3.16343
orange1.1g036972m	AT5G17540.1		HXXXD-type acyl-transferase family protein	-8.80211	-3.13785
orange1.1g024469m	AT2G23620.1	ATMES1,MES1	methyl esterase 1	-8.74289	-3.12811
orange1.1g034686m	AT2G23620.1	ATMES1,MES1	methyl esterase 1	-8.64462	-3.1118
orange1.1g039488m	AT3G26040.1		HXXXD-type acyl-transferase family protein	-8.44625	-3.07831
orange1.1g009115m	AT4G20820.1		FAD-binding Berberine family protein	-8.41941	-3.07372
orange1.1g024065m	AT2G23620.1	ATMES1,MES1	methyl esterase 1	-8.2681	-3.04756
orange1.1g015340m	AT2G18950.1	ATHPT,HPT1,TPT1,VTE2	homogentisate phytyltransferase 1	-8.24177	-3.04295
orange1.1g015718m	AT2G18950.1	ATHPT,HPT1,TPT1,VTE2	homogentisate phytyltransferase 1	-8.10464	-3.01875
orange1.1g036963m	AT5G61890.1		Integrase-type DNA-binding superfamily protein	-8.00674	-3.00122
orange1.1g043734m	AT2G21100.1		Disease resistance-responsive (dirigent-like protein) family protein	-7.8559	-2.97378
orange1.1g022160m	AT1G17020.1	ATSRG1,SRG1	senescence-related gene 1	-7.78015	-2.9598
orange1.1g016127m	AT2G18950.1	ATHPT,HPT1,TPT1,VTE2	homogentisate phytyltransferase 1	-7.67234	-2.93967
orange1.1g004955m	AT2G37040.1	ATPAL1,PAL1	PHE ammonia lyase 1	-7.54924	-2.91633
orange1.1g009698m	AT1G12240.1	ATBETAFRUCT4,VAC-INV	Glycosyl hydrolases family 32 protein	-7.31276	-2.87042
orange1.1g038413m	AT1G75280.1		NmrA-like negative transcriptional regulator family protein	-7.2377	-2.85553
orange1.1g012389m	AT1G12240.1	ATBETAFRUCT4,VAC-INV	Glycosyl hydrolases family 32 protein	-7.06632	-2.82096
orange1.1g020367m	AT2G18950.1	ATHPT,HPT1,TPT1,VTE2	homogentisate phytyltransferase 1	-7.03259	-2.81406
orange1.1g047791m	AT3G30280.1		HXXXD-type acyl-transferase family protein	-6.86687	-2.77965
orange1.1g024396m	AT1G75290.1		NAD(P)-binding Rossmann-fold superfamily protein	-6.85547	-2.77726
orange1.1g025954m	AT3G22060.1		Receptor-like protein kinase-related family protein	-6.77035	-2.75923
orange1.1g006523m	AT1G12240.1	ATBETAFRUCT4,VAC-INV	Glycosyl hydrolases family 32 protein	-6.69333	-2.74272
orange1.1g045791m	AT5G14740.2	BETA CA2,CA18,CA2	carbonic anhydrase 2	-6.58636	-2.71948
orange1.1g046537m	AT4G31500.1	ATR4,CYP83B1,RED1,RNT1,SUR2	cytochrome P450, family 83, subfamily B, polypeptide 1	-6.48996	-2.69821
orange1.1g029776m	AT4G20970.1		basic helix-loop-helix (bHLH) DNA-binding superfamily protein	-6.31338	-2.65841
orange1.1g037161m	AT5G54160.1	ATOMT1,OMT1	O-methyltransferase 1	-6.2794	-2.65063
orange1.1g029282m	AT1G80820.1	ATCCR2,CCR2	cinnamoyl coa reductase	-6.20667	-2.63382
orange1.1g029713m	AT4G20970.1		basic helix-loop-helix (bHLH) DNA-binding superfamily protein	-6.09024	-2.6065
orange1.1g041931m	AT3G49190.1		O-acyltransferase (WSD1-like) family protein	-6.04509	-2.59576
orange1.1g035738m	AT5G54160.1	ATOMT1,OMT1	O-methyltransferase 1	-5.97107	-2.57799
orange1.1g012181m	AT1G02850.2	BGLU11	beta glucosidase 11	-5.9307	-2.5682
orange1.1g015967m	AT2G44580.1		zinc ion binding	-5.86062	-2.55105
orange1.1g019160m	AT4G21200.1	ATGA2OX8,GA2OX8	gibberellin 2-oxidase 8	-5.85864	-2.55057
orange1.1g024033m	AT3G24420.1		alpha/beta-Hydrolases superfamily protein	-5.83244	-2.5441
orange1.1g016039m	AT2G37040.1	ATPAL1,PAL1	PHE ammonia lyase 1	-5.7654	-2.52742
orange1.1g019665m	AT5G24530.1	DMR6	2-oxoglutarate (2OG) and Fe(II)-dependent oxygenase superfamily protein	-5.72536	-2.51737
orange1.1g038120m	AT3G26040.1		HXXXD-type acyl-transferase family protein	-5.59207	-2.48338
orange1.1g018482m	AT1G60690.1		NAD(P)-linked oxidoreductase superfamily protein	-5.58267	-2.48096
orange1.1g031537m	AT5G52390.1		PAR1 protein	-5.57967	-2.48018
orange1.1g037671m	AT5G67140.1		F-box/RNI-like superfamily protein	-5.55381	-2.47348
orange1.1g043403m	AT4G33720.1		CAP (Cysteine-rich secretory proteins, Antigen 5, and Pathogenesis-related 1 protein) superfamily protein	-5.55122	-2.47281
orange1.1g032636m	AT3G54420.1	ATCHITIV,ATEP3,CHIV,EP3	homolog of carrot EP3-3 chitinase	-5.52659	-2.46639
orange1.1g007037m	AT4G27870.1		Vacuolar iron transporter (VIT) family protein	-5.45711	-2.44814
orange1.1g042783m	AT3G21240.1	4CL2,AT4CL2	4-coumarate:CoA ligase 2	-5.42702	-2.44016
orange1.1g042015m	AT5G52900.1			-5.40465	-2.4342
orange1.1g043334m	AT5G49810.1	MMT	methionine S-methyltransferase	-5.35357	-2.4205
orange1.1g027281m	AT4G11650.1	ATOSM34,OSM34	osmotin 34	-5.30511	-2.40738
orange1.1g013227m	AT5G47900.1		Protein of unknown function (DUF1624)	-5.28697	-2.40244
orange1.1g043794m	AT3G54420.1	ATCHITIV,ATEP3,CHIV,EP3	homolog of carrot EP3-3 chitinase	-5.21602	-2.38295
orange1.1g032847m	AT3G25882.1	NIMIN-2	NIM1-interacting 2	-5.21285	-2.38207
orange1.1g044801m	AT5G24090.1	ATCHIA,CHIA	chitinase A	-5.11535	-2.35483
orange1.1g042653m	AT5G54160.1	ATOMT1,OMT1	O-methyltransferase 1	-5.10392	-2.35161
orange1.1g040622m	AT5G64460.1		Phosphoglycerate mutase family protein	-5.06635	-2.34095
orange1.1g018576m	AT5G54160.1	ATOMT1,OMT1	O-methyltransferase 1	-5.05095	-2.33656
orange1.1g021166m	AT5G44440.1		FAD-binding Berberine family protein	-5.00273	-2.32272
orange1.1g036338m	AT5G64660.1	ATCMPG2,CMPG2	CYS, MET, PRO, and GLY protein 2	-4.98565	-2.31778
orange1.1g047945m	AT3G21760.1	HYR1	UDP-Glycosyltransferase superfamily protein	-4.93936	-2.30432
orange1.1g023985m	AT1G05010.1	ACO4,EAT1,EFE	ethylene-forming enzyme	-4.93383	-2.30271
orange1.1g026928m	AT3G54420.1	ATCHITIV,ATEP3,CHIV,EP3	homolog of carrot EP3-3 chitinase	-4.93379	-2.3027
orange1.1g020953m	AT1G05010.1	ACO4,EAT1,EFE	ethylene-forming enzyme	-4.92416	-2.29988
orange1.1g008242m	AT3G13790.1	ATBFRUCT1,ATCWINV1	Glycosyl hydrolases family 32 protein	-4.92214	-2.29929
orange1.1g019970m	AT5G47900.1		Protein of unknown function (DUF1624)	-4.90679	-2.29478
orange1.1g044974m	AT2G18950.1	ATHPT,HPT1,TPT1,VTE2	homogentisate phytyltransferase 1	-4.87587	-2.28566
orange1.1g011801m	AT3G61510.1	ACS1,AT-ACS1	ACC synthase 1	-4.84992	-2.27796
orange1.1g046895m	AT1G68170.1		nodulin MtN21 /EamA-like transporter family protein	-4.81382	-2.26718
orange1.1g008840m	AT1G23010.1	LPR1	Cupredoxin superfamily protein	-4.81092	-2.26631
orange1.1g048091m	AT2G47485.1			-4.78726	-2.2592
orange1.1g019526m	AT5G44440.1		FAD-binding Berberine family protein	-4.76716	-2.25313
orange1.1g026944m	AT2G02990.1	ATRNS1,RNS1	ribonuclease 1	-4.71901	-2.23848
orange1.1g032886m	AT2G18660.1	PNP-A	plant natriuretic peptide A	-4.6945	-2.23097
orange1.1g037639m	AT4G19810.1		Glycosyl hydrolase family protein with chitinase insertion domain	-4.64901	-2.21692
orange1.1g010183m	AT3G13790.1	ATBFRUCT1,ATCWINV1	Glycosyl hydrolases family 32 protein	-4.58173	-2.19589
orange1.1g020250m	AT3G16150.1		N-terminal nucleophile aminohydrolases (Ntn hydrolases) superfamily protein	-4.55426	-2.18722
orange1.1g011724m	AT2G36970.1		UDP-Glycosyltransferase superfamily protein	-4.51216	-2.17382
orange1.1g043892m	AT5G42650.1	AOS,CYP74A,DDE2	allene oxide synthase	-4.51083	-2.17339
orange1.1g018243m	AT1G08630.4	THA1	threonine aldolase 1	-4.50414	-2.17125
orange1.1g007315m	AT4G26140.1	BGAL12	beta-galactosidase 12	-4.48735	-2.16586
orange1.1g010126m	AT5G49360.1	ATBXL1,BXL1	beta-xylosidase 1	-4.48068	-2.16372
orange1.1g021807m	AT3G26430.1		GDSL-like Lipase/Acylhydrolase superfamily protein	-4.42917	-2.14704
orange1.1g005690m	AT4G26140.1	BGAL12	beta-galactosidase 12	-4.41703	-2.14308
orange1.1g008366m	AT3G09220.1	LAC7	laccase 7	-4.41579	-2.14267
orange1.1g004219m	AT4G26140.1	BGAL12	beta-galactosidase 12	-4.40933	-2.14056
orange1.1g042267m	AT5G54160.1	ATOMT1,OMT1	O-methyltransferase 1	-4.40455	-2.13899
orange1.1g027333m	AT2G29420.1	ATGSTU7,GST25,GSTU7	glutathione S-transferase tau 7	-4.39031	-2.13432
orange1.1g022715m	AT3G16150.1		N-terminal nucleophile aminohydrolases (Ntn hydrolases) superfamily protein	-4.38732	-2.13334
orange1.1g006628m	AT4G32510.1		HCO3- transporter family	-4.37887	-2.13056
orange1.1g018681m	AT5G54160.1	ATOMT1,OMT1	O-methyltransferase 1	-4.37525	-2.12936
orange1.1g010408m	AT5G49360.1	ATBXL1,BXL1	beta-xylosidase 1	-4.34049	-2.11786
orange1.1g004677m	AT4G26140.1	BGAL12	beta-galactosidase 12	-4.31604	-2.10971
orange1.1g008484m	AT5G03260.1	LAC11	laccase 11	-4.31493	-2.10934
orange1.1g042876m	AT4G08850.1		Leucine-rich repeat receptor-like protein kinase family protein	-4.3135	-2.10886
orange1.1g009129m	AT3G54140.1	ATPTR1,PTR1	peptide transporter 1	-4.30423	-2.10575
orange1.1g006349m	AT4G26140.1	BGAL12	beta-galactosidase 12	-4.30059	-2.10454
orange1.1g000541m	AT1G15520.1	ABCG40,ATABCG40,ATPDR12,PDR12	pleiotropic drug resistance 12	-4.29321	-2.10206
orange1.1g022779m	AT5G64460.1		Phosphoglycerate mutase family protein	-4.25659	-2.0897
orange1.1g001705m	AT4G10120.2	ATSPS4F	Sucrose-phosphate synthase family protein	-4.25562	-2.08937
orange1.1g026100m	AT5G64460.4		Phosphoglycerate mutase family protein	-4.24604	-2.08612
orange1.1g047491m	AT2G28500.1	LBD11	LOB domain-containing protein 11	-4.23894	-2.0837
orange1.1g018051m	AT3G12750.1	ZIP1	zinc transporter 1 precursor	-4.23831	-2.08349
orange1.1g032770m	AT5G28060.1		Ribosomal protein S24e family protein	-4.21156	-2.07435
orange1.1g014987m	AT5G49360.1	ATBXL1,BXL1	beta-xylosidase 1	-4.17747	-2.06263
orange1.1g005319m	AT4G26140.1	BGAL12	beta-galactosidase 12	-4.17182	-2.06068
orange1.1g006224m	AT5G49360.1	ATBXL1,BXL1	beta-xylosidase 1	-4.16946	-2.05986
orange1.1g020013m	AT5G64250.2		Aldolase-type TIM barrel family protein	-4.16862	-2.05957
orange1.1g020199m	AT1G19670.1	ATCLH1,ATHCOR1,CLH1,CORI1	chlorophyllase 1	-4.16627	-2.05876
orange1.1g020440m	AT4G08460.1		Protein of unknown function (DUF1644)	-4.09649	-2.03439
orange1.1g006889m	AT5G49360.1	ATBXL1,BXL1	beta-xylosidase 1	-4.08789	-2.03136
orange1.1g047000m	AT5G54160.1	ATOMT1,OMT1	O-methyltransferase 1	-4.08037	-2.0287
orange1.1g024020m	AT1G05010.1	ACO4,EAT1,EFE	ethylene-forming enzyme	-4.0767	-2.0274
orange1.1g000555m	AT2G29940.1	ATPDR3,PDR3	pleiotropic drug resistance 3	-4.07467	-2.02668
orange1.1g048590m	AT4G38060.1			-4.03868	-2.01389
orange1.1g017112m	AT5G03260.1	LAC11	laccase 11	-4.02451	-2.00881
orange1.1g023108m	AT2G37170.1	PIP2;2,PIP2B	plasma membrane intrinsic protein 2	-4.01104	-2.00398
orange1.1g006722m	AT1G02205.2	CER1	Fatty acid hydroxylase superfamily	-4.00563	-2.00203
orange1.1g013875m	AT5G03260.1	LAC11	laccase 11	-4.00389	-2.0014
orange1.1g016009m	AT4G08850.1		Leucine-rich repeat receptor-like protein kinase family protein	-3.95929	-1.98524
orange1.1g046710m	AT3G09270.1	ATGSTU8,GSTU8	glutathione S-transferase TAU 8	-3.95341	-1.9831
orange1.1g030990m	AT3G52740.1			-3.92778	-1.97371
orange1.1g016803m	AT3G15850.1	ADS3,FAD5,FADB,JB67	fatty acid desaturase 5	-3.91943	-1.97064
orange1.1g019027m	AT4G10490.1		2-oxoglutarate (2OG) and Fe(II)-dependent oxygenase superfamily protein	-3.91907	-1.97051
orange1.1g020127m	AT4G10490.1		2-oxoglutarate (2OG) and Fe(II)-dependent oxygenase superfamily protein	-3.91296	-1.96826
orange1.1g043826m	AT5G54160.1	ATOMT1,OMT1	O-methyltransferase 1	-3.89815	-1.96279
orange1.1g009773m	AT4G39640.2	GGT1	gamma-glutamyl transpeptidase 1	-3.8975	-1.96255
orange1.1g017346m	AT1G29050.1	TBL38	TRICHOME BIREFRINGENCE-LIKE 38	-3.89186	-1.96046
orange1.1g005031m	AT2G37040.1	ATPAL1,PAL1	PHE ammonia lyase 1	-3.89032	-1.95989
orange1.1g032729m	AT4G36990.1	AT-HSFB1,ATHSF4,HSF4,HSFB1	heat shock factor 4	-3.8822	-1.95688
orange1.1g026978m	AT4G39230.1		NmrA-like negative transcriptional regulator family protein	-3.87137	-1.95284
orange1.1g033125m	AT1G52565.1			-3.86874	-1.95186
orange1.1g009412m	AT1G51440.1		alpha/beta-Hydrolases superfamily protein	-3.86766	-1.95146
orange1.1g035840m	AT2G41380.1		S-adenosyl-L-methionine-dependent methyltransferases superfamily protein	-3.86225	-1.94944
orange1.1g011264m	AT5G52450.1		MATE efflux family protein	-3.83551	-1.93942
orange1.1g030025m	AT5G54160.1	ATOMT1,OMT1	O-methyltransferase 1	-3.82364	-1.93495
orange1.1g012035m	AT4G27870.1		Vacuolar iron transporter (VIT) family protein	-3.81432	-1.93142
orange1.1g043196m	AT4G11650.1	ATOSM34,OSM34	osmotin 34	-3.80553	-1.9281
orange1.1g044795m	AT4G10490.1		2-oxoglutarate (2OG) and Fe(II)-dependent oxygenase superfamily protein	-3.80348	-1.92732
orange1.1g006816m	AT3G60750.1		Transketolase	-3.80038	-1.92614
orange1.1g021422m	AT2G28690.1		Protein of unknown function (DUF1635)	-3.7947	-1.92399
orange1.1g017588m	AT3G52780.1	ATPAP20,PAP20	Purple acid phosphatases superfamily protein	-3.78842	-1.9216
orange1.1g020650m	AT5G03300.1	ADK2	adenosine kinase 2	-3.78386	-1.91986
orange1.1g033922m	AT3G52360.1			-3.77663	-1.9171
orange1.1g019448m	AT5G03300.1	ADK2	adenosine kinase 2	-3.76409	-1.9123
orange1.1g024628m	AT4G01700.1		Chitinase family protein	-3.73883	-1.90259
orange1.1g006623m	AT1G02205.2	CER1	Fatty acid hydroxylase superfamily	-3.73718	-1.90195
orange1.1g037819m	AT4G31500.1	ATR4,CYP83B1,RED1,RNT1,SUR2	cytochrome P450, family 83, subfamily B, polypeptide 1	-3.72339	-1.89662
orange1.1g010345m	AT5G52450.1		MATE efflux family protein	-3.66799	-1.87499
orange1.1g002430m	AT2G24520.1	AHA5,HA5	H(+)-ATPase 5	-3.66161	-1.87248
orange1.1g040453m	AT2G39210.1		Major facilitator superfamily protein	-3.66137	-1.87238
orange1.1g009493m	AT1G02205.3	CER1	Fatty acid hydroxylase superfamily	-3.66061	-1.87209
orange1.1g009674m	AT1G02205.2	CER1	Fatty acid hydroxylase superfamily	-3.66012	-1.87189
orange1.1g007089m	AT5G49360.1	ATBXL1,BXL1	beta-xylosidase 1	-3.64565	-1.86618
orange1.1g037382m	AT2G37040.1	ATPAL1,PAL1	PHE ammonia lyase 1	-3.6378	-1.86306
orange1.1g017172m	AT1G02205.1	CER1	Fatty acid hydroxylase superfamily	-3.62093	-1.85636
orange1.1g010382m	AT2G23150.1	ATNRAMP3,NRAMP3	natural resistance-associated macrophage protein 3	-3.61837	-1.85534
orange1.1g041299m	AT3G50470.1	HR3,MLA10	homolog of RPW8 3	-3.61791	-1.85516
orange1.1g026144m	AT2G37390.1		Chloroplast-targeted copper chaperone protein	-3.61428	-1.85371
orange1.1g031616m	AT4G14640.1	CAM8	calmodulin 8	-3.61127	-1.85251
orange1.1g006607m	AT1G02205.2	CER1	Fatty acid hydroxylase superfamily	-3.61126	-1.8525
orange1.1g030609m	AT3G11210.1		SGNH hydrolase-type esterase superfamily protein	-3.60585	-1.85034
orange1.1g032151m	AT2G25625.2			-3.60047	-1.84819
orange1.1g024058m	AT2G28690.1		Protein of unknown function (DUF1635)	-3.59744	-1.84697
orange1.1g018868m	AT2G26110.1		Protein of unknown function (DUF761)	-3.59469	-1.84587
orange1.1g045846m	AT5G38530.1	TSBtype2	tryptophan synthase beta type 2	-3.59034	-1.84412
orange1.1g026440m	AT2G03430.1		Ankyrin repeat family protein	-3.57088	-1.83628
orange1.1g020449m	AT5G14130.1		Peroxidase superfamily protein	-3.56652	-1.83452
orange1.1g007512m	AT4G34200.1	EDA9	D-3-phosphoglycerate dehydrogenase	-3.5659	-1.83427
orange1.1g011973m	AT1G02205.1	CER1	Fatty acid hydroxylase superfamily	-3.55296	-1.82902
orange1.1g020153m	AT2G23150.1	ATNRAMP3,NRAMP3	natural resistance-associated macrophage protein 3	-3.5526	-1.82887
orange1.1g034307m	AT5G28060.1		Ribosomal protein S24e family protein	-3.53908	-1.82337
orange1.1g008367m	AT3G54140.1	ATPTR1,PTR1	peptide transporter 1	-3.52644	-1.81821
orange1.1g010842m	AT2G20340.1		Pyridoxal phosphate (PLP)-dependent transferases superfamily protein	-3.51744	-1.81453
orange1.1g027547m	AT4G20970.1		basic helix-loop-helix (bHLH) DNA-binding superfamily protein	-3.51364	-1.81297
orange1.1g006590m	AT1G02205.2	CER1	Fatty acid hydroxylase superfamily	-3.50549	-1.80962
orange1.1g019444m	AT5G64460.3		Phosphoglycerate mutase family protein	-3.50253	-1.8084
orange1.1g045731m	AT4G13990.1		Exostosin family protein	-3.49312	-1.80451
orange1.1g002743m	AT2G24520.1	AHA5,HA5	H(+)-ATPase 5	-3.49121	-1.80373
orange1.1g039524m	AT3G13610.1		2-oxoglutarate (2OG) and Fe(II)-dependent oxygenase superfamily protein	-3.48081	-1.79942
orange1.1g043423m	AT2G45550.1	CYP76C4	cytochrome P450, family 76, subfamily C, polypeptide 4	-3.46778	-1.79401
orange1.1g012981m	AT5G52450.1		MATE efflux family protein	-3.43003	-1.77822
orange1.1g042145m	AT4G10490.1		2-oxoglutarate (2OG) and Fe(II)-dependent oxygenase superfamily protein	-3.42791	-1.77733
orange1.1g036188m	AT5G54160.1	ATOMT1,OMT1	O-methyltransferase 1	-3.41444	-1.77165
orange1.1g043217m	AT3G21710.2			-3.40367	-1.76709
orange1.1g011017m	AT1G02205.2	CER1	Fatty acid hydroxylase superfamily	-3.40059	-1.76578
orange1.1g018205m	AT4G35150.1		O-methyltransferase family protein	-3.40029	-1.76566
orange1.1g036982m	AT4G27870.1		Vacuolar iron transporter (VIT) family protein	-3.39737	-1.76442
orange1.1g047670m	AT5G59530.1		2-oxoglutarate (2OG) and Fe(II)-dependent oxygenase superfamily protein	-3.38309	-1.75834
orange1.1g002203m	AT2G24520.1	AHA5,HA5	H(+)-ATPase 5	-3.3769	-1.7557
orange1.1g006866m	AT5G49360.1	ATBXL1,BXL1	beta-xylosidase 1	-3.37325	-1.75414
orange1.1g010437m	AT4G13710.2		Pectin lyase-like superfamily protein	-3.35257	-1.74527
orange1.1g027463m	AT1G12880.1	atnudt12,NUDT12	nudix hydrolase homolog 12	-3.34324	-1.74125
orange1.1g029320m	AT2G01340.1	At17.1		-3.34229	-1.74084
orange1.1g006894m	AT1G02205.2	CER1	Fatty acid hydroxylase superfamily	-3.33932	-1.73955
orange1.1g017025m	AT1G35910.1		Haloacid dehalogenase-like hydrolase (HAD) superfamily protein	-3.33202	-1.7364
orange1.1g028517m	AT2G03430.1		Ankyrin repeat family protein	-3.32133	-1.73176
orange1.1g044639m	AT1G71090.1		Auxin efflux carrier family protein	-3.30943	-1.72658
orange1.1g037796m	AT1G12663.1			-3.30868	-1.72626
orange1.1g028684m	AT1G12880.1	atnudt12,NUDT12	nudix hydrolase homolog 12	-3.30452	-1.72444
orange1.1g022271m	AT5G64250.2		Aldolase-type TIM barrel family protein	-3.29445	-1.72004
orange1.1g027258m	AT1G26820.1	RNS3	ribonuclease 3	-3.28498	-1.71589
orange1.1g016971m	AT5G50570.2		Squamosa promoter-binding protein-like (SBP domain) transcription factor family protein	-3.28041	-1.71388
orange1.1g020303m	AT1G14600.1		Homeodomain-like superfamily protein	-3.28018	-1.71378
orange1.1g012237m	AT2G27920.1	SCPL51	serine carboxypeptidase-like 51	-3.27339	-1.71078
orange1.1g040640m	AT1G17020.1	ATSRG1,SRG1	senescence-related gene 1	-3.26983	-1.70922
orange1.1g038104m	AT1G65890.1	AAE12	acyl activating enzyme 12	-3.26926	-1.70896
orange1.1g020219m	AT5G02230.2		Haloacid dehalogenase-like hydrolase (HAD) superfamily protein	-3.26647	-1.70773
orange1.1g027442m	AT4G13440.1		Calcium-binding EF-hand family protein	-3.25825	-1.7041
orange1.1g040705m	AT3G45940.1		Glycosyl hydrolases family 31 protein	-3.25774	-1.70387
orange1.1g045411m	AT1G79180.1	ATMYB63,MYB63	myb domain protein 63	-3.25743	-1.70374
orange1.1g048583m	AT4G31500.1	ATR4,CYP83B1,RED1,RNT1,SUR2	cytochrome P450, family 83, subfamily B, polypeptide 1	-3.23771	-1.69497
orange1.1g012362m	AT2G27920.1	SCPL51	serine carboxypeptidase-like 51	-3.23195	-1.6924
orange1.1g000560m	AT3G13080.1	ATMRP3,MRP3	multidrug resistance-associated protein 3	-3.22669	-1.69005
orange1.1g010263m	AT1G76040.2	CPK29	calcium-dependent protein kinase 29	-3.19738	-1.67689
orange1.1g037251m	AT1G04220.1	KCS2	3-ketoacyl-CoA synthase 2	-3.18999	-1.67355
orange1.1g025812m	AT5G60540.1	ATPDX2,EMB2407,PDX2	pyridoxine biosynthesis 2	-3.18015	-1.6691
orange1.1g036062m	AT4G05120.1	ATENT3,ENT3,FUR1	Major facilitator superfamily protein	-3.17276	-1.66574
orange1.1g021142m	AT4G18170.1	ATWRKY28,WRKY28	WRKY DNA-binding protein 28	-3.16623	-1.66277
orange1.1g046231m	AT5G49600.1		Protein of unknown function, DUF538	-3.14581	-1.65343
orange1.1g001601m	AT5G27220.1		Frigida-like protein	-3.14102	-1.65123
orange1.1g026082m	AT5G18290.2	SIP1;2,SIP1B	Aquaporin-like superfamily protein	-3.14026	-1.65088
orange1.1g022682m	AT4G19390.1		Uncharacterised protein family (UPF0114)	-3.1059	-1.63501
orange1.1g001522m	AT5G27220.1		Frigida-like protein	-3.1056	-1.63487
orange1.1g012302m	AT2G27920.1	SCPL51	serine carboxypeptidase-like 51	-3.10412	-1.63418
orange1.1g030331m	AT4G20970.1		basic helix-loop-helix (bHLH) DNA-binding superfamily protein	-3.09386	-1.62941
orange1.1g018585m	AT1G31260.1	ZIP10	zinc transporter 10 precursor	-3.08369	-1.62466
orange1.1g046050m	AT1G74190.1	AtRLP15,RLP15	receptor like protein 15	-3.05161	-1.60957
orange1.1g042968m	AT5G54160.1	ATOMT1,OMT1	O-methyltransferase 1	-3.05077	-1.60917
orange1.1g012869m	AT1G47240.1	ATNRAMP2,NRAMP2	NRAMP metal ion transporter 2	-3.04939	-1.60852
orange1.1g019481m	AT2G17220.1		Protein kinase superfamily protein	-3.04303	-1.60551
orange1.1g000475m	AT3G13080.1	ATMRP3,MRP3	multidrug resistance-associated protein 3	-3.03661	-1.60246
orange1.1g011108m	AT3G63470.1	scpl40	serine carboxypeptidase-like 40	-3.02963	-1.59914
orange1.1g033262m	AT3G20340.1			-3.02487	-1.59687
orange1.1g035527m	AT4G31500.1	ATR4,CYP83B1,RED1,RNT1,SUR2	cytochrome P450, family 83, subfamily B, polypeptide 1	-3.02279	-1.59588
orange1.1g010142m	AT4G17180.1		O-Glycosyl hydrolases family 17 protein	-3.00908	-1.58932
orange1.1g016531m	AT1G02205.2	CER1	Fatty acid hydroxylase superfamily	-3.00842	-1.58901
orange1.1g031213m	AT4G35190.1		Putative lysine decarboxylase family protein	-2.99009	-1.58019
orange1.1g034993m	AT5G01720.1		RNI-like superfamily protein	-2.97973	-1.57518
orange1.1g000504m	AT3G13080.1	ATMRP3,MRP3	multidrug resistance-associated protein 3	-2.9774	-1.57405
orange1.1g026058m	AT2G42760.1			-2.97514	-1.57296
orange1.1g032285m	AT3G04720.1	HEL,PR-4,PR4	pathogenesis-related 4	-2.96792	-1.56945
orange1.1g014759m	AT1G10970.1	ATZIP4,ZIP4	zinc transporter 4 precursor	-2.96698	-1.569
orange1.1g018139m	AT4G36470.1		S-adenosyl-L-methionine-dependent methyltransferases superfamily protein	-2.9658	-1.56842
orange1.1g035083m	AT5G01720.1		RNI-like superfamily protein	-2.96507	-1.56807
orange1.1g046307m	AT5G38970.1	ATBR6OX,BR6OX,BR6OX1,CYP85A1	brassinosteroid-6-oxidase 1	-2.95618	-1.56373
orange1.1g034398m	AT3G44735.1	ATPSK3,PSK1,PSK3	PHYTOSULFOKINE 3 PRECURSOR	-2.95198	-1.56169
orange1.1g011396m	AT4G01070.1	GT72B1,UGT72B1	UDP-Glycosyltransferase superfamily protein	-2.95076	-1.56109
orange1.1g029359m	AT5G64460.2		Phosphoglycerate mutase family protein	-2.95036	-1.56089
orange1.1g012366m	AT3G26300.1	CYP71B34	cytochrome P450, family 71, subfamily B, polypeptide 34	-2.94958	-1.56051
orange1.1g012770m	AT2G30490.1	ATC4H,C4H,CYP73A5,REF3	cinnamate-4-hydroxylase	-2.94187	-1.55673
orange1.1g027767m	AT5G64460.1		Phosphoglycerate mutase family protein	-2.92556	-1.54871
orange1.1g038197m	AT4G12080.1	AHL1,ATAHL1	AT-hook motif nuclear-localized protein 1	-2.91926	-1.5456
orange1.1g031268m	AT3G26690.1	ATNUDT13,ATNUDX13,NUDX13	nudix hydrolase homolog 13	-2.91752	-1.54474
orange1.1g036917m	AT2G40890.1	CYP98A3	cytochrome P450, family 98, subfamily A, polypeptide 3	-2.91537	-1.54368
orange1.1g028671m	AT5G20790.1			-2.9107	-1.54137
orange1.1g029930m	AT4G37000.1	ACD2,ATRCCR	accelerated cell death 2 (ACD2)	-2.90703	-1.53955
orange1.1g008476m	AT1G30820.1		CTP synthase family protein	-2.90383	-1.53796
orange1.1g018366m	AT5G54160.1	ATOMT1,OMT1	O-methyltransferase 1	-2.90224	-1.53717
orange1.1g036971m	AT5G54160.1	ATOMT1,OMT1	O-methyltransferase 1	-2.88964	-1.53089
orange1.1g035933m	AT5G11330.1		FAD/NAD(P)-binding oxidoreductase family protein	-2.88641	-1.52928
orange1.1g034468m	AT2G29260.1		NAD(P)-binding Rossmann-fold superfamily protein	-2.88615	-1.52914
orange1.1g012361m	AT1G71110.1			-2.88573	-1.52894
orange1.1g047926m	AT2G39705.1	DVL11,RTFL8	ROTUNDIFOLIA like 8	-2.87441	-1.52327
orange1.1g006689m	AT1G30820.1		CTP synthase family protein	-2.87054	-1.52132
orange1.1g018702m	AT1G78530.1		Protein kinase superfamily protein	-2.85974	-1.51588
orange1.1g019118m	AT5G07010.1	ATST2A,ST2A	sulfotransferase 2A	-2.85391	-1.51294
orange1.1g017885m	AT5G19380.1	CLT1	CRT (chloroquine-resistance transporter)-like transporter 1	-2.84694	-1.50941
orange1.1g016594m	AT2G18890.1		Protein kinase superfamily protein	-2.84132	-1.50656
orange1.1g015318m	AT1G10970.1	ATZIP4,ZIP4	zinc transporter 4 precursor	-2.84066	-1.50622
orange1.1g010638m	AT3G48270.1	CYP71A26	cytochrome P450, family 71, subfamily A, polypeptide 26	-2.83371	-1.50269
orange1.1g013450m	AT1G22410.1		Class-II DAHP synthetase family protein	-2.83367	-1.50267
orange1.1g035542m	AT4G19420.1		Pectinacetylesterase family protein	-2.83257	-1.50211
orange1.1g011548m	AT5G49630.1	AAP6	amino acid permease 6	-2.82487	-1.49819
orange1.1g047283m	AT3G57260.1	BG2,BGL2,PR-2,PR2	beta-1,3-glucanase 2	-2.82158	-1.4965
orange1.1g023555m	AT3G55290.1		NAD(P)-binding Rossmann-fold superfamily protein	-2.81806	-1.4947
orange1.1g024993m	AT5G60540.1	ATPDX2,EMB2407,PDX2	pyridoxine biosynthesis 2	-2.81649	-1.4939
orange1.1g046398m	AT2G34930.1		disease resistance family protein / LRR family protein	-2.81129	-1.49123
orange1.1g020845m	AT4G38460.1	GGR	geranylgeranyl reductase	-2.80931	-1.49022
orange1.1g033261m	AT1G20380.1		Prolyl oligopeptidase family protein	-2.80522	-1.48812
orange1.1g007496m	AT1G30820.1		CTP synthase family protein	-2.80391	-1.48744
orange1.1g041681m	AT2G29090.2	CYP707A2	cytochrome P450, family 707, subfamily A, polypeptide 2	-2.80036	-1.48561
orange1.1g031838m	AT2G03430.1		Ankyrin repeat family protein	-2.79784	-1.48432
orange1.1g043106m	AT1G10970.1	ATZIP4,ZIP4	zinc transporter 4 precursor	-2.79285	-1.48174
orange1.1g019830m	AT1G02205.3	CER1	Fatty acid hydroxylase superfamily	-2.7925	-1.48156
orange1.1g039986m	AT5G65170.1		VQ motif-containing protein	-2.79244	-1.48153
orange1.1g018738m	AT5G55380.1		MBOAT (membrane bound O-acyl transferase) family protein	-2.79221	-1.4814
orange1.1g031607m	AT2G03430.1		Ankyrin repeat family protein	-2.78736	-1.4789
orange1.1g021117m	AT5G64460.1		Phosphoglycerate mutase family protein	-2.78612	-1.47826
orange1.1g042058m	AT2G35290.1			-2.77534	-1.47267
orange1.1g021546m	AT1G62420.1		Protein of unknown function (DUF506)	-2.7743	-1.47212
orange1.1g032396m	AT2G39855.1			-2.7742	-1.47207
orange1.1g017448m	AT1G76680.1	ATOPR1,OPR1	12-oxophytodienoate reductase 1	-2.77301	-1.47145
orange1.1g022190m	AT1G21050.1		Protein of unknown function, DUF617	-2.76809	-1.46889
orange1.1g041414m	AT2G28710.1		C2H2-type zinc finger family protein	-2.76088	-1.46513
orange1.1g007533m	AT1G30820.1		CTP synthase family protein	-2.75717	-1.46319
orange1.1g044773m	AT4G37770.1	ACS8	1-amino-cyclopropane-1-carboxylate synthase 8	-2.75288	-1.46094
orange1.1g022360m	AT5G02230.2		Haloacid dehalogenase-like hydrolase (HAD) superfamily protein	-2.74026	-1.45431
orange1.1g012212m	AT3G02100.1		UDP-Glycosyltransferase superfamily protein	-2.73897	-1.45363
orange1.1g001858m	AT3G47570.1		Leucine-rich repeat protein kinase family protein	-2.73725	-1.45273
orange1.1g024723m	AT5G40780.1	LHT1	lysine histidine transporter 1	-2.73041	-1.44912
orange1.1g028010m	AT5G60540.1	ATPDX2,EMB2407,PDX2	pyridoxine biosynthesis 2	-2.72927	-1.44851
orange1.1g020078m	AT3G57700.1		Protein kinase superfamily protein	-2.72403	-1.44574
orange1.1g009728m	AT1G22410.1		Class-II DAHP synthetase family protein	-2.72161	-1.44446
orange1.1g044955m	AT3G49190.1		O-acyltransferase (WSD1-like) family protein	-2.72108	-1.44418
orange1.1g001384m	AT1G74360.1		Leucine-rich repeat protein kinase family protein	-2.71345	-1.44013
orange1.1g021335m	AT5G49630.1	AAP6	amino acid permease 6	-2.69666	-1.43118
orange1.1g039934m	AT3G27060.1	ATTSO2,TSO2	Ferritin/ribonucleotide reductase-like family protein	-2.68837	-1.42673
orange1.1g019490m	AT5G49630.1	AAP6	amino acid permease 6	-2.68721	-1.42611
orange1.1g007291m	AT1G30100.1	ATNCED5,NCED5	nine-cis-epoxycarotenoid dioxygenase 5	-2.68056	-1.42253
orange1.1g017143m	AT4G17370.1		Oxidoreductase family protein	-2.6775	-1.42089
orange1.1g028872m	AT5G20790.1			-2.67089	-1.41732
orange1.1g020187m	AT3G12500.1	ATHCHIB,B-CHI,CHI-B,HCHIB,PR-3,PR3	basic chitinase	-2.67054	-1.41713
orange1.1g036447m	AT1G03220.1		Eukaryotic aspartyl protease family protein	-2.66776	-1.41563
orange1.1g036491m	AT3G48700.1	ATCXE13,CXE13	carboxyesterase 13	-2.6638	-1.41349
orange1.1g037481m	AT2G29420.1	ATGSTU7,GST25,GSTU7	glutathione S-transferase tau 7	-2.66376	-1.41347
orange1.1g041147m	AT1G52140.1			-2.65097	-1.40652
orange1.1g008737m	AT1G71110.1			-2.64777	-1.40478
orange1.1g012678m	AT3G11340.1		UDP-Glycosyltransferase superfamily protein	-2.64733	-1.40454
orange1.1g018732m	AT3G12750.1	ZIP1	zinc transporter 1 precursor	-2.64438	-1.40293
orange1.1g041944m	AT2G42760.1			-2.64286	-1.4021
orange1.1g002208m	AT4G30190.1	AHA2,HA2,PMA2	H(+)-ATPase 2	-2.63619	-1.39846
orange1.1g020266m	AT5G19440.1		NAD(P)-binding Rossmann-fold superfamily protein	-2.63443	-1.39749
orange1.1g033246m	AT4G35190.1		Putative lysine decarboxylase family protein	-2.63335	-1.3969
orange1.1g019381m	AT5G20850.1	ATRAD51,RAD51	RAS associated with diabetes protein 51	-2.63236	-1.39636
orange1.1g013039m	AT5G40780.2	LHT1	lysine histidine transporter 1	-2.62608	-1.39291
orange1.1g031989m	AT5G48930.1	HCT	hydroxycinnamoyl-CoA shikimate/quinate hydroxycinnamoyl transferase	-2.6235	-1.39149
orange1.1g001526m	AT5G63950.1	CHR24	chromatin remodeling 24	-2.62237	-1.39087
orange1.1g012543m	AT3G11340.1		UDP-Glycosyltransferase superfamily protein	-2.61884	-1.38893
orange1.1g039497m	AT4G01870.1		tolB protein-related	-2.61472	-1.38666
orange1.1g014102m	AT1G28050.1		B-box type zinc finger protein with CCT domain	-2.61448	-1.38652
orange1.1g034486m	AT5G02580.1		Plant protein 1589 of unknown function	-2.61154	-1.3849
orange1.1g048548m	AT2G23610.1	ATMES3,MES3	methyl esterase 3	-2.60436	-1.38093
orange1.1g018510m	AT1G17020.1	ATSRG1,SRG1	senescence-related gene 1	-2.60148	-1.37933
orange1.1g004766m	AT1G76140.1		Prolyl oligopeptidase family protein	-2.59878	-1.37783
orange1.1g000452m	AT3G13080.1	ATMRP3,MRP3	multidrug resistance-associated protein 3	-2.59719	-1.37695
orange1.1g008351m	AT3G09220.1	LAC7	laccase 7	-2.59167	-1.37388
orange1.1g012688m	AT3G26040.1		HXXXD-type acyl-transferase family protein	-2.59066	-1.37332
orange1.1g023515m	AT5G19440.1		NAD(P)-binding Rossmann-fold superfamily protein	-2.59047	-1.37322
orange1.1g031892m	AT3G55646.1			-2.58823	-1.37197
orange1.1g019755m	AT3G57270.1	BG1	beta-1,3-glucanase 1	-2.58534	-1.37035
orange1.1g041111m	AT1G01120.1	KCS1	3-ketoacyl-CoA synthase 1	-2.58111	-1.36799
orange1.1g043382m	AT2G26250.1	FDH,KCS10	3-ketoacyl-CoA synthase 10	-2.57865	-1.36662
orange1.1g018064m	AT5G40780.1	LHT1	lysine histidine transporter 1	-2.57439	-1.36423
orange1.1g019094m	AT5G49630.1	AAP6	amino acid permease 6	-2.57155	-1.36264
orange1.1g043923m	AT4G37770.1	ACS8	1-amino-cyclopropane-1-carboxylate synthase 8	-2.56337	-1.35804
orange1.1g006291m	AT3G07700.2		Protein kinase superfamily protein	-2.56141	-1.35694
orange1.1g038027m	AT2G45550.1	CYP76C4	cytochrome P450, family 76, subfamily C, polypeptide 4	-2.55784	-1.35493
orange1.1g001136m	AT3G18290.1	BTS,EMB2454	zinc finger protein-related	-2.55728	-1.35461
orange1.1g007546m	AT1G62300.1	ATWRKY6,WRKY6	WRKY family transcription factor	-2.54989	-1.35044
orange1.1g011551m	AT5G55180.2		O-Glycosyl hydrolases family 17 protein	-2.54841	-1.3496
orange1.1g034494m	AT5G02580.1		Plant protein 1589 of unknown function	-2.54668	-1.34862
orange1.1g000755m	AT3G13080.1	ATMRP3,MRP3	multidrug resistance-associated protein 3	-2.54557	-1.34799
orange1.1g012052m	AT5G55180.1		O-Glycosyl hydrolases family 17 protein	-2.54194	-1.34593
orange1.1g013535m	AT3G01990.1	ACR6	ACT domain repeat 6	-2.53782	-1.34359
orange1.1g023873m	AT3G54420.1	ATCHITIV,ATEP3,CHIV,EP3	homolog of carrot EP3-3 chitinase	-2.53753	-1.34343
orange1.1g009833m	AT5G26340.1	ATSTP13,MSS1,STP13	Major facilitator superfamily protein	-2.53403	-1.34143
orange1.1g001980m	AT3G28860.1	ABCB19,ATABCB19,ATMDR1,ATMDR11,ATPGP19,MDR1,MDR11,PGP19	ATP binding cassette subfamily B19	-2.53263	-1.34064
orange1.1g043430m	AT4G39980.1	DHS1	3-deoxy-D-arabino-heptulosonate 7-phosphate synthase 1	-2.53199	-1.34027
orange1.1g032673m	AT1G09200.1		Histone superfamily protein	-2.52611	-1.33692
orange1.1g003878m	AT1G76140.1		Prolyl oligopeptidase family protein	-2.52133	-1.33418
orange1.1g033818m	AT3G09270.1	ATGSTU8,GSTU8	glutathione S-transferase TAU 8	-2.51982	-1.33332
orange1.1g012474m	AT3G11340.1		UDP-Glycosyltransferase superfamily protein	-2.51962	-1.3332
orange1.1g021755m	AT4G15920.1		Nodulin MtN3 family protein	-2.51812	-1.33235
orange1.1g022375m	AT5G58400.1		Peroxidase superfamily protein	-2.51154	-1.32857
orange1.1g025944m	AT2G38740.1		Haloacid dehalogenase-like hydrolase (HAD) superfamily protein	-2.50768	-1.32635
orange1.1g020087m	AT5G40780.2	LHT1	lysine histidine transporter 1	-2.50385	-1.32415
orange1.1g044027m	AT3G09520.1	ATEXO70H4,EXO70H4	exocyst subunit exo70 family protein H4	-2.50148	-1.32278
[truncated: 18,552 more rows]

## Sheet: TitlePage
SUPPLEMENTARY TABLE 3 TITLE PAGE
[truncated: 2 more rows]
